# Supplementary material for: Affinity capture of polyribosomes followed by RNAseq (ACAPseq), a discovery platform for protein-protein interactions
Source: eLife. 2018 Oct 22;7:e40982. doi: 10.7554/eLife.40982 (PMC6197854; doi:10.7554/eLife.40982)
Supplement: Supplementary file 4. [file elife-40982-supp4.csv]

gene_name	TPM_bait	TPM_totalPolysome	fold_min	fold_avgTPM	fold_totalPolysome	bait
Vwa5b2	95.23	5.58	22.37906977	41.12393162	14.62462006	Aplp2
Adck5	68.11	3.615	4.415974441	21.50726141	14.97508126	Aplp2
Sec61g	60.91	15.99	61.91	61.91	3.643908181	Aplp2
Ppt2	40.41	8.92	41.41	41.41	4.174395161	Aplp2
Tmem39a	90.79	8.25	4.582626061	18.88683128	9.923243243	App
Slc15a2	67.36	5.77	65.73076923	68.05752212	10.09748892	App
Cachd1	55.51	11.63	14.52699229	35.59062281	4.474267617	App
Cklf	41.78	4.58	12.69436202	33.86279683	7.666666667	App
Atm	110.28	8.185	3.854520263	18.31016043	12.11540555	Astn1
Ccdc47	4089.16	80.435	229.6552499	443.1976161	50.22606987	Astn2
Klk14	2486.69	1.39	137.8985588	569.5912994	1040.874477	Astn2
Flrt2	2068.94	31.075	234.953462	422.0061162	64.53437256	Astn2
Tmbim1	1588.04	3.86	1589.04	1589.04	326.962963	Astn2
Hspa5	1527.2	83.31	53.22884013	254.7530736	18.12596371	Astn2
Fgfr2	1344.73	15.54	20.65270104	124.7779323	81.36215236	Astn2
Cadm2	1102.25	69.17	72.20222513	181.1576355	15.722531	Astn2
Ntm	839.18	211.765	10.18153175	16.6298184	3.94886377	Astn2
Itpr2	787.7	9.785	99.70922882	248.5072863	73.12934631	Astn2
Stard3nl	706.4	31.705	28.01584158	138.2991202	21.62972023	Astn2
Pcnxl3	700.38	20.715	51.27046784	214.4892966	32.29933226	Astn2
Gpsm2	651.24	9.72	652.24	652.24	60.84328358	Astn2
Lpl	616.16	37.31	19.36491999	47.97667865	16.10963195	Astn2
Uty	574.07	11.47	10.75902713	37.02663984	46.11627907	Astn2
Grin2b	536.95	103.805	14.9181919	55.48021142	5.132865798	Astn2
Fcgr2b	517.97	2.31	4.356699127	22.95565631	156.7885196	Astn2
Avp	503.68	5.96	504.68	504.68	72.51149425	Astn2
Slc25a42	495.65	5.31	28.21875	67.05822785	78.70839937	Astn2
Nlgn2	451.88	71.875	123.0652174	266.5960265	6.214476844	Astn2
Mga	450.03	25.32	4.937383689	14.12448133	17.13639818	Astn2
Csnk1g1	424.33	35.78	6.617862144	21.9822986	11.56416531	Astn2
Sfxn3	390.75	70.27	31.74635332	108.4804431	5.49670268	Astn2
Spred2	386.23	29.125	15.97483498	78.30738119	12.85410788	Astn2
Cnpy3	345.72	23.04	37.16184352	122.6242263	14.42262895	Astn2
Crls1	339.83	26.18	98.50578035	234.0463519	12.5397351	Astn2
Acvr2a	329.62	46.25	7.067550235	35.9125594	6.997248677	Astn2
C1qtnf1	329.37	8.17	10.95754561	38.81568512	36.02726281	Astn2
Armcx3	328.94	57.465	53.04501608	164.97	5.643376379	Astn2
Efna5	326.49	28.32	37.34207526	108.7103734	11.16950887	Astn2
Nog	322.82	3.18	42.77675033	177.8009609	77.46889952	Astn2
Kdm1a	303.76	69.045	3.006115605	12.85161562	4.350917267	Astn2
Nif3l1	302.81	28.745	89.88461538	233.4755043	10.21381745	Astn2
Plin1	302.44	0.27	303.44	303.44	238.9291339	Astn2
Arfip2	290.15	50.18	22.94326241	68.85013302	5.688745604	Astn2
Gria3	277.62	31.995	34.91478697	50.39475469	8.444309744	Astn2
Kcnt2	265.75	3.965	12.94902913	38.18897638	53.72608258	Astn2
Rnf121	259.58	31.58	10.32818074	32.21013597	7.998158379	Astn2
Clcn7	258.22	10.205	4.692614048	21.52766532	23.13431504	Astn2
Sec22a	240.68	28.035	5.421265141	32.5659424	8.323747202	Astn2
Dcbld2	230.51	18.075	3.715454983	8.774719287	12.13682831	Astn2
Dennd5a	222.88	70.36	8.191730699	19.50598998	3.137331839	Astn2
Lcorl	218.05	32.58	42.95098039	91.6048092	6.523228112	Astn2
Xkrx	212.04	0.715	91.82758621	148.2017391	124.2215743	Astn2
Bfar	211.67	34.6	3.35971564	16.69309262	5.973876404	Astn2
Slc25a28	211.01	7.69	14.19076305	77.3053783	24.39700806	Astn2
Sybu	199.22	44.845	12.88416988	36.05943269	4.367324681	Astn2
Fxr1	186.29	51.91	4.078614983	8.458872015	3.53978454	Astn2
Cdh13	185.59	60.245	5.601621135	19.48975062	3.04661605	Astn2
Vtcn1	185.48	0	186.48	186.48	186.48	Astn2
Kansl2	182.39	50.33	4.007648601	24.20990099	3.572764465	Astn2
Alg8	181.74	4.235	22.12348668	91.82914573	34.90735435	Astn2
Col25a1	175.48	16.835	14.76820084	28.85428163	9.895149986	Astn2
Magt1	174.82	10.765	6.021232877	31.14614703	14.94432639	Astn2
Ttll11	173.63	5.735	174.63	174.63	25.92873051	Astn2
Hepacam	171.22	13.935	138.8870968	167.2038835	11.53130231	Astn2
Jph3	164.05	28.615	83.35858586	137.3985432	5.573189262	Astn2
Dag1	161.31	50.385	49.18484848	95.12673993	3.158703902	Astn2
Clybl	159.4	7.765	160.4	160.4	18.30005705	Astn2
Hs6st2	159.08	34.43	22.4516129	79.89020586	4.518204911	Astn2
Cd276	157.29	12.155	25.00631912	85.33153639	12.03268719	Astn2
Timp4	155.08	5.205	44.09039548	116.5863679	25.15390814	Astn2
Kcng2	154.06	0.535	155.06	155.06	101.0162866	Astn2
Cry2	150.79	41.06	51.6292517	103.9657534	3.608892059	Astn2
Pcf11	149.67	14.535	16.53896817	24.76088743	9.69874477	Astn2
Cd3d	138.29	0.635	30.81637168	83.65765766	85.19266055	Astn2
Slc16a3	138.23	1.255	139.23	139.23	61.74279379	Astn2
Colec12	135.11	4.51	47.59090909	110.09909	24.70235935	Astn2
Cdh20	132.86	7.42	133.86	133.86	15.89786223	Astn2
Slc9a1	123.08	7.205	124.08	124.08	15.12248629	Astn2
Dio3	122.77	1.975	123.77	123.77	41.60336134	Astn2
Aoc3	122.57	0.18	123.57	123.57	104.720339	Astn2
Rhbdf1	121.82	7.52	7.12412993	40.48454883	14.41549296	Astn2
Vwc2	119.07	3.59	120.07	120.07	26.15904139	Astn2
Slc39a8	114.69	3.905	49.44017094	91.81746032	23.5861366	Astn2
Exd2	114.29	14.205	3.843	18.98559078	7.582374219	Astn2
Aqp7	111.04	0.215	12.28508772	38.20630861	92.21399177	Astn2
Acss2	107.38	9.82	15.11576011	60.3368128	10.01663586	Astn2
Smg6	105.54	13.11	9.910697674	32.85736315	7.550673281	Astn2
Shisa2	104.46	5.125	105.46	105.46	17.21795918	Astn2
Ghdc	104.34	3.855	69.7615894	94.79415073	21.69721936	Astn2
Kcnc1	102.49	20.015	3.715978456	22.2858681	4.924577683	Astn2
Tmem121	101.29	13.855	102.29	102.29	6.885897004	Astn2
Ttn	97.75	1.03	47.70531401	76.18129219	48.6453202	Astn2
Gdf5	97.7	0.195	98.7	98.7	82.59414226	Astn2
Slc35b2	97.44	11.245	98.44	98.44	8.039199673	Astn2
Wls	96.92	7.135	19.90243902	59.75286041	12.03687769	Astn2
Sstr3	96.35	1.615	9.378612717	44.04977376	37.22753346	Astn2
Tnfrsf11a	94.97	2.01	10.99312715	40.42969984	31.88372093	Astn2
Slc35c2	94.16	11.79	11.07799767	36.30329041	7.440187647	Astn2
Sun2	92.86	8.375	8.626838235	41.99552573	10.01173333	Astn2
Tmed7	92.76	30.035	30.74098361	73.46523017	3.021105204	Astn2
Adck1	89.1	14.29	11.13720643	31.54485777	5.892740353	Astn2
Ptchd1	87.31	8.1	8.709072978	36.93047569	9.704395604	Astn2
Kdelc1	86.25	4.22	8.967112025	40.58139535	16.71455939	Astn2
Clcn5	82.27	10.23	11.05843293	29.07725884	7.414959929	Astn2
Naglu	81.48	3.3	82.48	82.48	19.18139535	Astn2
Syvn1	81.09	11.89	10.51088348	41.69650794	6.368502715	Astn2
Eva1c	79.84	0.535	80.84	80.84	52.66449511	Astn2
Bdnf	78.98	5.29	10.50985545	42.17798286	12.7154213	Astn2
Tnfsf11	78.07	0.145	79.07	79.07	69.05676856	Astn2
B4galnt3	76.37	0.04	35.49082569	67.4248366	74.39423077	Astn2
Cdcp2	73.18	0	74.18	74.18	74.18	Astn2
Lrrtm2	72.45	16.985	5.947368421	17.16622845	4.083958855	Astn2
Med23	71.73	19.22	6.913498099	22.59572816	3.596933729	Astn2
Adamts7	71.18	1.78	72.18	72.18	25.96402878	Astn2
Tango6	70.08	2.66	51.88321168	67.93787336	19.42076503	Astn2
Tmem87a	67.34	18.71	5.742857143	13.53602377	3.467275495	Astn2
Gxylt2	65.15	2.19	36.95530726	51.32880698	20.73667712	Astn2
Cckar	65.01	0.005	66.01	66.01	65.68159204	Astn2
Ffar2	63.98	0.085	11.05102041	40.20417633	59.88940092	Astn2
Tmem220	63.43	1.215	13.56421053	23.31252827	29.08803612	Astn2
Kcnj1	62.01	0.02	24.80708661	52.83857442	61.7745098	Astn2
F11r	60.65	5.025	37.82208589	51.64397906	10.23236515	Astn2
Tigit	59.72	1.895	19.58709677	34.72194425	20.97409326	Astn2
Cnnm3	59.35	4.6	6.420212766	24.09181637	10.77678571	Astn2
Cd22	55.39	0.165	38.88965517	48.82251082	48.40343348	Astn2
Acer2	55.05	4.99	45.2016129	53.00236407	9.357262104	Astn2
Kcna4	53.66	14.065	5.296511628	20.41456583	3.628277464	Astn2
Dpcr1	53.26	0.405	9.403812825	28.67107001	38.61921708	Astn2
Serpina10	50.81	0.245	17.21262458	39.06503299	41.61445783	Astn2
C1galt1	50.48	6.05	15.84	37.47406733	7.30212766	Astn2
Lrp1b	48.96	8.595	3.162025316	9.43308945	5.206878583	Astn2
Gucy2f	48.23	0.48	13.98579545	37.43726236	33.26351351	Astn2
Slc12a1	48.03	0.085	49.03	49.03	45.18894009	Astn2
Pcdhga4	46.71	6.21	40.77777778	46.71725826	6.617198336	Astn2
Tnfsf15	46.56	0.33	44.44859813	47.14745973	35.7593985	Astn2
Slc7a2	42.16	1.71	38.53571429	42.2619339	15.92619926	Astn2
Cx3cr1	41.56	5.095	33.77777778	41.22033898	6.982772765	Astn2
Sema5b	41.4	3.575	26.33540373	39.3960511	9.267759563	Astn2
Adra2c	40.06	2.45	41.06	41.06	11.90144928	Astn2
Lrp4	38.69	2.92	3.898821218	17.14470842	10.125	Astn2
Pmp22	38.63	5.225	39.63	39.63	6.36626506	Astn2
Tlr8	38.31	0.13	39.31	39.31	34.78761062	Astn2
Ptger4	37.04	0.86	38.04	38.04	20.4516129	Astn2
Adcy6	36.92	7.505	8.618181818	26.61052632	4.458553792	Astn2
Kcnt1	36.86	9.245	3.323968393	10.43334482	3.695461201	Astn2
Serpina9	36.66	0.38	23.24691358	33.77578475	27.28985507	Astn2
Hmcn1	35.59	0.755	6.419298246	23.0488189	20.84900285	Astn2
Csmd3	2099.5	12.96	24.12703882	55.24101138	150.465616	AU021092
Igf2r	1306.05	9.135	95.68448023	123.2899879	128.9639862	AU021092
Ocln	45.33	10.585	3.177640604	6.612274025	3.999136815	CD200r1
Cux2	265.49	47.84	3.862173913	5.053722367	5.456388206	Cd93
Pcdh18	117.84	25.51	5.735521236	7.622835151	4.482836665	Cd93
Vcan	2205.86	38.69	10.96794394	16.51099805	55.60241875	Cdh8
Ncan	1416.95	140.11	6.73802509	11.33302251	10.04854369	Cdh8
Ptprz1	786.56	132.245	3.026399723	4.380037818	5.910615783	Cdh8
Tor1aip2	215.61	39.345	18.59313305	43.64204164	5.368942868	Cdh8
Ipo4	200.44	61.92	4.559529199	9.173041894	3.201525747	Cdh8
Smyd4	184.07	9.695	138.1119403	166.2305389	17.30434783	Cdh8
Rab36	156.37	12.835	3.480097302	8.836047165	11.37477412	Cdh8
Rapgef6	143.7	15.41	9.790257104	12.56439942	8.817794028	Cdh8
Plxnb2	141.76	28.35	13.31716418	15.25213675	4.864054514	Cdh8
Tmem160	129.9	26.185	7.579617834	20.25270758	4.815155417	Cdh8
Fut10	122.93	2.015	123.93	123.93	41.10447761	Cdh8
Echdc1	117.7	30.42	9.82615894	25.29119318	3.777848504	Cdh8
Tmem131	106.42	33.715	6.877080666	11.2012513	3.094339623	Cdh8
Dlk1	106.09	4.67	54.08585859	80.72110553	18.88712522	Cdh8
Cacng8	101.79	16.54	66.31612903	80.0961039	5.86031927	Cdh8
Alg8	97.49	4.235	15.51023622	33.42420814	18.81375358	Cdh8
Mpv17	88.5	21.69	13.08479532	27.8526971	3.944468929	Cdh8
Dysf	84.71	0.775	60.78723404	75.40469208	48.28732394	Cdh8
Sco1	84.11	7.34	52.86335404	65.13520408	10.20503597	Cdh8
Zdhhc13	80.53	22.64	6.153207547	11.17359525	3.448815567	Cdh8
Tapt1	77.64	19.38	7.43289225	15.26002587	3.858684985	Cdh8
Pigb	77.25	11.565	30.80708661	48.60248447	6.227616395	Cdh8
Gstcd	73.46	5.92	18.85063291	37.10631229	10.76011561	Cdh8
Lama4	70.37	4.73	8.386603995	15.27175464	12.45549738	Cdh8
Atp6ap1l	68.34	10.125	22.73442623	41.19207921	6.232808989	Cdh8
Disp1	62.73	3.295	38.39156627	52.09536785	14.83818393	Cdh8
Plxdc2	61.95	17.735	7.771604938	15.02386635	3.36002135	Cdh8
Plxnb1	61.77	19.835	8.657931034	12.1568754	3.012718982	Cdh8
Ctsh	61.45	10.225	62.45	62.45	5.563474388	Cdh8
Dnajc16	60.16	6.63	6.458289335	15.22655602	8.015727392	Cdh8
Clcn1	59.18	3.37	60.18	60.18	13.77116705	Cdh8
Sgms1	58.65	6.805	3.257782632	7.453144523	7.642536835	Cdh8
Jam2	56.63	10.63	5.488571429	8.450146628	4.955288048	Cdh8
Rrnad1	54.58	4.86	40.27536232	49.33136095	9.484641638	Cdh8
Adgrl4	53.61	3.43	54.61	54.61	12.32731377	Cdh8
Tm7sf2	50.97	8.065	18.42907801	32.34647303	5.733039162	Cdh8
Vstm2b	46.25	13.26	13.89705882	26.25	3.313464236	Cdh8
Abcb6	44.96	8.24	7.18125	13.00754717	4.974025974	Cdh8
Sgcd	40.97	7.515	7.273830156	16.16302953	4.928948914	Cdh8
Acan	39.65	0.425	5.757790368	12.02662722	28.52631579	Cdh8
Nov	420.68	454.085	8.851239669	2.45863215	3.165127447	Ceacam1
Trim59	367.37	46.055	8.556818182	3.79782463	5.938876109	Ceacam1
Id1	137.34	372.525	85.61878453	1.535660765	6.017084061	Ceacam1
Nrg1	125.78	39.675	9.10467706	10.79897785	5.168141593	Ceacam1
Erlec1	120.87	68.625	3.053265279	1.969775335	7.676867391	Ceacam1
Itga1	100.45	56.29	7.912280702	1.244250935	4.689774697	Ceacam1
Kpna2	60.76	11.64	74.64	2.608658923	4.52226598	Ceacam1
Gpr179	39.9	6.135	7.704142012	28.20689655	9.266903915	Ceacam1
Vcan	585.93	38.69	5.630564083	7.854533289	14.78785588	Ceacam18
Ktn1	416.6	42.135	3.37236534	3.611519502	9.681233337	Ceacam18
Fbxl17	346.62	113.46	3.990586615	6.198644793	3.037043509	Ceacam18
Cacna1b	344.97	36.69	4.047853048	4.496912978	9.17935792	Ceacam18
Mtch2	320.42	105.565	3.816433151	5.066120262	3.016187304	Ceacam18
Nup214	304.11	36.635	4.08173913	5.332692476	8.107081174	Ceacam18
Zdhhc2	280.66	38.755	4.101645551	5.128083751	7.084894982	Ceacam18
Lmbrd1	274.98	28.185	6.868591339	7.309760297	9.456227514	Ceacam18
Robo2	249.54	74.47	3.675223705	3.760168092	3.319729694	Ceacam18
Lrrc4c	245.21	58.265	6.739939776	7.805040418	4.154391293	Ceacam18
Sgcb	234.82	22.03	14.54780999	25.73049645	10.23968736	Ceacam18
Lman1	224.66	20.475	10.97568093	11.47520976	10.5080326	Ceacam18
Zdhhc4	200.09	13.855	17.82712766	32.75081433	13.53685628	Ceacam18
Golim4	197.77	26.3	3.552636282	5.248745709	7.280952381	Ceacam18
Dennd1a	172.49	39.175	5.472870662	5.62275158	4.318357187	Ceacam18
Tm9sf4	171.8	27.675	3.51076798	5.477020602	6.026155187	Ceacam18
Malsu1	171.52	50.555	16.22953904	19.96759259	3.346329163	Ceacam18
Dhcr7	170.8	28.545	4.070125563	6.456219466	5.81485869	Ceacam18
Cacna1g	166.29	11.715	3.932534086	6.123352855	13.1569013	Ceacam18
Hadhb	154.95	28.09	8.936962751	13.60226777	5.36094878	Ceacam18
Ankle2	154.01	12.855	5.37482663	5.92432639	11.18801877	Ceacam18
Nup54	153.41	38.535	7.384505022	14.09493382	3.905653219	Ceacam18
Noa1	151.67	23.175	3.730938416	4.534976979	6.315201655	Ceacam18
Entpd1	150.11	8.235	17.11325028	30.74465921	16.36275041	Ceacam18
Aldh16a1	142.36	5.91	143.36	143.36	20.74674385	Ceacam18
Piezo1	137.67	6.505	11.82182438	21.6671875	18.47701532	Ceacam18
Uxs1	136.99	16.885	20.53422619	35.74870466	7.71540397	Ceacam18
Mthfd2	134.38	23.185	4.748509295	6.385849057	5.597684515	Ceacam18
Slc25a38	133.88	16.17	12.66478873	23.15536481	7.855562027	Ceacam18
Telo2	133.31	19.765	10.10609481	10.64263074	6.468095353	Ceacam18
Gtpbp10	130.46	17.485	15.35747664	20.49259548	7.111712199	Ceacam18
Lrp12	129.73	14.88	7.640561075	12.3563327	8.232367758	Ceacam18
St7l	127.02	13.84	5.04015748	5.329725229	8.626684636	Ceacam18
Yipf6	120.03	23.145	3.416996047	3.995048688	5.012632015	Ceacam18
Ccnb1	116.09	19.34	6.618993782	6.920212766	5.756637168	Ceacam18
Tspan2	113.54	31.955	4.269101752	5.845368717	3.475648612	Ceacam18
Phkg2	109.94	18.9	24.59866962	40.26860254	5.574874372	Ceacam18
Grn	109.76	27.85	6.616487455	8.141124587	3.839168111	Ceacam18
Degs1	109.55	30.525	4.108138239	5.844567803	3.506740682	Ceacam18
Arl6ip6	105.42	20.41	19.96622889	31.25403818	4.970574498	Ceacam18
Lamc1	103.43	16.31	4.616710875	7.160095989	6.032928943	Ceacam18
Vamp3	102.53	18.945	3.348318241	6.486842105	5.19077463	Ceacam18
Mospd3	101.27	23.245	14.82173913	25.89113924	4.218189317	Ceacam18
Alg6	97.55	4.645	9.974696356	11.08548931	17.45792737	Ceacam18
Med24	97.3	29.625	18.61742424	31.30573248	3.209795918	Ceacam18
Rhoq	97.26	17.04	14.53550296	15.05900383	5.446784922	Ceacam18
Nup188	96.56	16.1	10.65065502	13.36438356	5.705263158	Ceacam18
Prg4	95.75	0.395	5.149015434	7.727635783	69.35483871	Ceacam18
F8	95.13	1.91	39.8879668	48.67341772	33.03436426	Ceacam18
Cln3	94.71	5.175	18.54844961	31.07467532	15.49959514	Ceacam18
Abhd10	92	13.04	23.07692308	36.97813121	6.623931624	Ceacam18
Leng8	91.14	12.01	10.48236633	16.3079646	7.082244427	Ceacam18
Thsd7a	89.59	19.385	3.925043328	4.931409907	4.443953888	Ceacam18
Ajap1	87.39	26.97	7.076861489	10.40494408	3.160171612	Ceacam18
Dnajb9	87	24.59	5.808580858	6.58436214	3.438843298	Ceacam18
Cryab	86.94	8.275	9.558695652	17.24313725	9.481401617	Ceacam18
Efemp2	86.68	13.92	10.42568371	17.5887663	5.876675603	Ceacam18
Lrrc24	83.89	6.205	9.570462232	17.20162107	11.78209577	Ceacam18
Mfap2	83.47	17.9	9.937647059	17.78315789	4.469312169	Ceacam18
Tm4sf1	83.1	14.27	7.169650469	10.29375765	5.507531107	Ceacam18
Adgra1	82.79	13.465	8.34561753	13.965	5.792602834	Ceacam18
Grid2	78.4	11.585	4.372246696	4.497309544	6.309098133	Ceacam18
Tmem80	77.59	9.77	9.774875622	17.38716814	7.297121634	Ceacam18
Lmf1	75.13	7.255	3.143270025	3.263879957	9.222289522	Ceacam18
Pigu	74.57	16.31	3.267185473	3.532959327	4.365684575	Ceacam18
Cfap54	73.21	2.555	3.3503386	3.780438105	20.87482419	Ceacam18
Kcnq5	73.16	10.355	4.459410704	6.38484718	6.531043593	Ceacam18
Arsk	71.87	2.94	6.791239515	12.24705882	18.49492386	Ceacam18
Mctp1	71.19	13.055	13.59510358	20.74425287	5.136250445	Ceacam18
Sfta2	69.43	1.125	53.76335878	60.97835498	33.14352941	Ceacam18
Mfap4	69.3	10.29	59.57627119	64.49541284	6.226749336	Ceacam18
Surf4	67.52	20.845	5.038235294	6.212148685	3.136644541	Ceacam18
Gusb	67.12	10.435	7.185654008	7.679819617	5.957149104	Ceacam18
Tex261	65.99	17.7	7.909090909	13.03307393	3.582352941	Ceacam18
Ccnl2	64.11	15.86	4.011706716	6.715832904	3.861803084	Ceacam18
Cfap61	62.1	3.075	37.78443114	47.2659176	15.48466258	Ceacam18
Atp13a4	61.67	4.41	13.92666667	22.78909091	11.58410351	Ceacam18
Timmdc1	59.64	12.375	9.504702194	15.35189873	4.533831776	Ceacam18
Plp2	59.17	11.825	60.17	60.17	4.691617934	Ceacam18
Tram1	59.13	14.765	8.553342817	8.571632217	3.814145258	Ceacam18
Trim59	53.71	14.215	5.180871212	8.171769978	3.595793625	Ceacam18
Slc15a2	53.26	5.77	3.602921647	4.726480836	8.014771049	Ceacam18
Kcnt2	52.14	3.965	3.180131658	3.613736824	10.70292044	Ceacam18
Hint2	50.8	6.275	51.8	51.8	7.120274914	Ceacam18
Foxred2	45.05	5.02	24.10994764	31.64948454	7.649501661	Ceacam18
Ces5a	44.61	3.75	45.61	45.61	9.602105263	Ceacam18
Lcat	43.84	2.585	44.84	44.84	12.50767085	Ceacam18
Kcnj11	43.23	2.515	15.41114983	22.85788114	12.58321479	Ceacam18
Slc7a13	43.11	0.155	21.62254902	25.49710983	38.19047619	Ceacam18
Tmem229a	42.76	10.18	5.356181151	6.163380282	3.914132379	Ceacam18
Btbd17	42.04	7.79	16.42748092	23.77900552	4.896473265	Ceacam18
Tor1b	41.64	10.835	4.192723697	6.2293645	3.602872835	Ceacam18
Tmem218	39.51	6.77	40.51	40.51	5.213642214	Ceacam18
Slc35b2	39.46	11.245	4.748826291	8.420395421	3.304205798	Ceacam18
Mmp14	39.27	11.155	3.28198859	5.93078056	3.313039901	Ceacam18
Nrg2	38.58	4.06	8.07755102	13.41694915	7.822134387	Ceacam18
Gpr35	38.17	1.635	39.17	39.17	14.86527514	Ceacam18
Kcnj6	37.35	8.18	5.673076923	9.884020619	4.177559913	Ceacam18
Slc6a5	36.89	5.245	4.581620314	4.615103532	6.067253803	Ceacam18
Sppl2b	36.52	11.045	3.404718693	6.206782465	3.114985471	Ceacam18
Adcy9	36.06	7.375	3.466791394	3.974262735	4.425074627	Ceacam18
Dhrs7b	36.01	9.95	17.37558685	22.22822823	3.379908676	Ceacam18
Tenm1	2721.49	93.24	9.408010229	11.22282911	28.88890068	Ceacam19
Atp2b4	359.04	35.54	3.668636642	3.767685224	9.85331144	Ceacam19
Plxna1	218.56	33.41	5.308510638	7.063213769	6.380703284	Ceacam19
Stim2	138.5	24.8	7.380952381	13.25415677	5.406976744	Ceacam19
Vps51	138.28	32.52	22.14308426	30.7801105	4.155131265	Ceacam19
Helz	131.18	22.555	4.125468165	4.223677904	5.611547442	Ceacam19
Lpcat3	118.93	34.085	7.389402341	7.660811242	3.418269916	Ceacam19
Cpd	106.09	18.44	4.423378769	4.868833826	5.508744856	Ceacam19
Tpra1	106.02	17.225	5.683483802	10.79374685	5.872153635	Ceacam19
Lmtk3	104.39	20.895	3.131016043	4.066756705	4.813427723	Ceacam19
Tmem107	103.47	5.095	60.38728324	76.53479853	17.14027892	Ceacam19
Rdh13	101.18	32.985	4.259274698	7.856978085	3.006620568	Ceacam19
Abca2	94.01	23.25	5.546409807	6.289970209	3.917938144	Ceacam19
Cers6	80.71	20.815	3.36670787	4.949121744	3.745587898	Ceacam19
Pigu	74.36	16.31	3.258106355	3.523141655	4.35355286	Ceacam19
Atm	73.2	8.185	4.461815995	4.835451287	8.078388677	Ceacam19
Slc12a4	72.51	4.18	3.688409433	5.928225806	14.19111969	Ceacam19
Zdhhc4	71.44	13.855	6.421985816	11.7980456	4.876472568	Ceacam19
Piezo1	67.89	6.505	5.872975277	10.7640625	9.179213857	Ceacam19
Adck5	67.37	3.615	7.219640971	13.06017192	14.81473456	Ceacam19
Slc12a8	67.3	3.15	5.025754231	9.362577108	16.45783133	Ceacam19
Mfsd2a	64.97	11.31	4.034862385	6.179859485	5.359057677	Ceacam19
Adamtsl1	64.15	5.33	25.15444015	34.47089947	10.29225908	Ceacam19
Sppl2a	62.56	18.465	5.359190556	7.784445805	3.265348061	Ceacam19
Slc4a2	59.8	13.565	14.27230047	19.64458805	4.174390663	Ceacam19
Emc1	58.4	17.05	3.62195122	5.692381409	3.290858726	Ceacam19
Slc30a7	51.48	9.16	3.69837914	6.802333117	5.165354331	Ceacam19
Nup188	51.34	16.1	5.713973799	7.169863014	3.060818713	Ceacam19
Plod1	49.59	7.42	9.333948339	9.636190476	6.008313539	Ceacam19
Lbr	48.48	11.34	4.721374046	8.620209059	4.009724473	Ceacam19
Fxyd4	48.13	0.195	49.13	49.13	41.11297071	Ceacam19
Col15a1	46.37	4.315	4.603498542	8.3914969	8.912511759	Ceacam19
Klk14	45.89	1.39	30.05769231	36.6328125	19.61924686	Ceacam19
Tmc5	44.98	8.12	30.05228758	36.34782609	5.041666667	Ceacam19
Sumf1	43.19	13.24	3.764054514	6.937205651	3.103230337	Ceacam19
Col9a3	42.94	10.535	7.38487395	12.64460432	3.809276116	Ceacam19
Prom1	42.26	5.27	3.180882353	3.886792453	6.899521531	Ceacam19
Ramp1	42.11	5.07	43.11	43.11	7.10214168	Ceacam19
Gdf1	41.68	0	20.61835749	27.80456026	42.68	Ceacam19
Tfpi	41.61	3.31	11.36266667	17.94105263	9.886310905	Ceacam19
Tbl2	40.41	10.635	4.208333333	4.306812272	3.559088956	Ceacam19
Dpy19l4	38.11	8.945	4.531865585	5.863568216	3.932629462	Ceacam19
Glb1l	36.12	5.11	6.166112957	10.57549858	6.075286416	Ceacam19
Gbgt1	35.7	0.93	36.7	36.7	19.01554404	Ceacam19
Arhgap36	35.42	7.575	4.627700127	8.120401338	4.247230321	Ceacam19
Oprm1	43.86	6.9	3.370398197	7.962371317	5.678481013	Ceacam20
Chek2	38.49	2.365	17.78828829	31.74437299	11.73551263	Ceacam20
Mcoln1	1789.63	17.12	1790.63	1790.63	98.82064018	Clstn3
Atp2b4	1312.19	35.54	3.587656749	9.701223867	35.93842365	Clstn3
Mical3	1259.11	105.78	4.470853291	7.034480834	11.8009927	Clstn3
Rrbp1	1167.56	21	9.08536775	13.58790698	53.11636364	Clstn3
Tpst2	1043.29	11.59	446.2777778	694.6496674	82.94598888	Clstn3
Arl6ip1	958.04	200.87	5.276989105	9.696740925	4.750780205	Clstn3
Slc24a3	919.49	66.5	5.377636268	12.949449	13.63688889	Clstn3
Manf	902.67	83.1	47.16440501	50.68255749	10.7451843	Clstn3
Fcgr2b	848.6	2.31	8.459623618	23.77390169	256.6767372	Clstn3
Smpd4	784.3	29.165	34.97995546	93.9354067	26.03348251	Clstn3
Macf1	766.56	154.255	3.029642787	4.888190715	4.943866542	Clstn3
Armcx1	713.31	68.655	12.62031802	25.51107143	10.25497093	Clstn3
Aph1a	698.56	24.46	499.6857143	555.2063492	27.47682639	Clstn3
Astn1	690.18	86.435	11.72684086	14.46790399	7.905072339	Clstn3
Cd180	683.12	0.475	27.67475728	56.86783042	463.8101695	Clstn3
Srrm1	673.51	123.575	6.494415559	13.68081942	5.414489263	Clstn3
Tor1aip1	643.12	10.445	340.8042328	456.822695	56.27959808	Clstn3
Rhot2	641.74	49.575	6.412650903	16.30905861	12.70865052	Clstn3
Dhx30	615.68	64.125	4.970419924	8.963372093	9.469174664	Clstn3
Lgi1	582.94	33.145	30.78228782	66.88888889	17.10177186	Clstn3
Phactr1	554.19	130.85	5.393335924	6.839561432	4.210769814	Clstn3
Col11a2	532.11	2.83	61.56004619	149.8903468	139.1932115	Clstn3
Ehmt2	504.89	107.26	4.710335196	6.753604486	4.672917052	Clstn3
Tmem120a	498.89	11.48	11.07421356	30.07761733	40.05528846	Clstn3
Tmem50a	479.77	154.945	6.44463807	15.68922006	3.08294591	Clstn3
Zfyve27	470.72	12.82	4.781753675	13.75143329	34.13314038	Clstn3
Atp6v1a	463.29	125.35	8.909806179	19.79633314	3.674633953	Clstn3
Ehmt1	449.91	72.86	17.67581341	27.65753425	6.104928243	Clstn3
Tmem106b	447.47	58.845	8.423553719	15.93898827	7.493859136	Clstn3
Tmem63b	423.23	69.225	7.259240246	10.14580676	6.041011036	Clstn3
Stard3nl	418.62	31.705	6.337713336	18.45565166	12.83045406	Clstn3
Ktn1	412.11	42.135	6.500550747	15.38202805	9.577141532	Clstn3
Mars	392.3	19.865	74.20754717	144.95086	18.84974838	Clstn3
Mcf2l	367.68	117.01	5.29408386	7.128843055	3.124142022	Clstn3
Agpat4	364.76	28.965	7.088372093	10.40075829	12.20624061	Clstn3
Slc4a8	355.51	13.175	12.49159075	19.20506375	25.15061728	Clstn3
Atp2c1	338.26	104.02	3.221842355	6.220388706	3.230432299	Clstn3
Mga	337.34	25.32	5.621199535	12.65295438	12.85486322	Clstn3
Plxna1	331.61	33.41	15.39861111	21.9206942	9.66608544	Clstn3
Pde7a	331.49	28.815	8.343538269	14.76420959	11.15176924	Clstn3
Gsn	327.98	10.735	8.053365973	12.04466683	28.03408607	Clstn3
Slc41a2	308.75	18.815	38.96226415	56.66158537	15.6320969	Clstn3
Slc1a3	297.62	78.335	4.283746952	6.738829547	3.764038571	Clstn3
St7l	296.7	13.84	24.82902419	53.00296736	20.0606469	Clstn3
Lrrtm1	292.19	20.32	33.3929385	61.20876827	13.75187617	Clstn3
Cp	282.05	2.925	203.6330935	225.837766	72.11464968	Clstn3
Clcn7	275.88	10.205	25.51889401	44.51446945	24.71039714	Clstn3
Slc11a2	274.3	11.23	60.10917031	122.9017857	22.51022077	Clstn3
Agk	265.92	22.775	68.44102564	112.3085554	11.22691903	Clstn3
Tmx4	255.22	78.505	5.460784314	9.373902439	3.222690397	Clstn3
Adam23	253.9	53.005	3.362353252	7.27108491	4.71993334	Clstn3
Tmem41a	232.74	20.91	9.603122432	25.68571429	10.66818804	Clstn3
Fhl1	221.24	49.77	18.39735099	27.31339615	4.377388221	Clstn3
Nlgn3	214.94	52.57	5.943848059	7.779752612	4.030987493	Clstn3
Gabra2	203.73	58.315	5.181726145	7.416857867	3.451572115	Clstn3
Cacna1g	197.34	11.715	26.73045822	42.74568966	15.59889894	Clstn3
Porcn	194.83	8.23	13.00332005	27.58169014	21.21668472	Clstn3
Cacng4	189.72	61.965	3.507171754	5.029535865	3.028984356	Clstn3
Elovl6	182.81	37.36	8.253704535	9.740858506	4.791710115	Clstn3
Adam17	181.4	8.685	8.656858092	18.75257025	18.83324729	Clstn3
Plp1	159.62	39.195	5.763186222	9.494778325	3.996019405	Clstn3
Xkrx	149.45	0.715	13.4691137	19.63244889	87.72594752	Clstn3
Adgrb2	136.37	29.045	3.978279757	11.26907301	4.572141787	Clstn3
Tigit	132.39	1.895	4.623570191	11.71800878	46.07599309	Clstn3
Syt9	131.46	13.955	10.69951535	24.7588785	8.857238382	Clstn3
Tmem145	130.39	24.475	11.0041876	23.25486726	5.157605496	Clstn3
Chst1	126.28	35.565	5.022888713	10.65401786	3.480924381	Clstn3
Rptor	125.74	18.445	12.46214356	30.91219512	6.517870918	Clstn3
Scap	125.08	26.135	4.599781102	11.3551486	4.646397641	Clstn3
Mthfd2	124.7	23.185	125.7	125.7	5.197436428	Clstn3
Slc15a2	122.13	5.77	4.897772474	11.53622736	18.18759232	Clstn3
Rnf144a	121.24	15.235	18.08284024	28.94396212	7.529411765	Clstn3
Parvb	115.94	16.31	8.229415904	16.40112202	6.755632582	Clstn3
Lmtk3	114.16	20.895	12.47670639	26.80217223	5.259648322	Clstn3
Ept1	113.22	28.135	3.974251914	7.714092751	3.920370688	Clstn3
Tmem184b	109.32	9.155	10.63837994	23.42250531	10.86361398	Clstn3
Ebpl	107.19	7.585	3.069219858	8.369520371	12.60221316	Clstn3
Creb3l1	105.89	13.8	17.96470588	38.54206731	7.222297297	Clstn3
Dcbld2	104.97	18.075	3.167065152	4.072636434	5.555439056	Clstn3
Rnf121	103.55	31.58	4.840277778	9.075520833	3.209023941	Clstn3
Dhcr24	99.42	27.925	4.2786536	10.63395694	3.471737252	Clstn3
Abi3bp	98.48	0.795	74.79699248	89.62162162	55.42061281	Clstn3
Carns1	98.14	1.935	92.65420561	96.87947883	33.77853492	Clstn3
Alg9	97.74	19.085	4.287451151	7.493549203	4.916106547	Clstn3
Cckbr	95.2	4.17	9.496544916	23.79225062	18.6073501	Clstn3
Scarb1	92.09	15.94	66.49285714	79.33806818	5.49527745	Clstn3
Sfta2	91.97	1.125	16.99634369	32.39372822	43.75058824	Clstn3
B3galnt1	88.82	22.895	4.610882957	7.41496973	3.758945386	Clstn3
Col1a2	86.25	11.53	30.61403509	49.57386364	6.963288109	Clstn3
Wscd1	84.51	23.135	63.34074074	75.8964497	3.542987363	Clstn3
Tcta	81.56	20.665	82.56	82.56	3.810754673	Clstn3
Slc17a9	80.27	1.19	64.5	73.65861027	37.10958904	Clstn3
Slitrk6	79.58	3.52	7.099559471	12.2524075	17.82743363	Clstn3
Mid1	79.28	10.895	3.491953023	7.756521739	6.749054224	Clstn3
Def8	78.77	18.8	6.817948718	12.9286872	4.028787879	Clstn3
Dio3	78.45	1.975	63.05555556	73.11349693	26.70588235	Clstn3
Cfap46	78.05	3.485	54.51724138	65.875	17.62541806	Clstn3
B3gnt7	77.49	1.18	30.9015748	49.05625	36.00458716	Clstn3
Erbb4	75.88	21.525	4.844360428	8.625280479	3.413096559	Clstn3
Hgsnat	71.35	12.195	28.59683794	45.69473684	5.483137552	Clstn3
Megf8	67.83	20.38	3.173351775	7.189763231	3.219363891	Clstn3
Col25a1	64.88	16.835	3.14013346	6.561752988	3.693860387	Clstn3
Ano3	64.74	2.57	20.47975078	32.01623377	18.41456583	Clstn3
Lemd3	64.65	9.205	3.403317781	7.463054187	6.433121019	Clstn3
Kcnk3	62.62	8.285	8.114795918	16.80105634	6.851911686	Clstn3
Kcnk1	61.26	11.585	17.34261838	20.08387097	4.947159317	Clstn3
Akap10	59.13	15.59	5.307149162	7.819245774	3.624472574	Clstn3
Uggt2	56.6	9.42	5.373134328	8.279827504	5.527831094	Clstn3
Soat1	54.29	5.45	15.57464789	21.68235294	8.572093023	Clstn3
Slc25a42	54.05	5.31	46.2605042	49.44610778	8.724247227	Clstn3
Gpr155	52.51	7.305	25.0046729	27.07082631	6.443106562	Clstn3
St3gal4	52.32	3.755	17.4248366	31.61264822	11.21345952	Clstn3
Tlcd2	49.17	0.505	47.33018868	49.18627451	33.33554817	Clstn3
Lrp1b	47.42	8.595	4.866331658	6.626824818	5.046378322	Clstn3
Egfr	46.51	9.77	15.32580645	16.03262092	4.411327762	Clstn3
Adcy7	44.48	4.29	19.60344828	27.56363636	8.597353497	Clstn3
Rln1	43.94	0.895	27.57055215	37.14049587	23.71503958	Clstn3
Cfap54	43.69	2.555	19.43043478	30.06053812	12.57102672	Clstn3
Adra2a	41.19	7.735	13.5659164	18.6957164	4.829994276	Clstn3
Mme	40.51	9	4.081612586	5.981268012	4.151	Clstn3
Atad5	37.17	2.585	7.24288425	13.56753555	10.64714086	Clstn3
Mrc1	36.67	4.275	4.003188098	9.887139108	7.141232227	Clstn3
Ptprz1	91784.65	132.245	174.6568161	231.6961311	688.8487373	Cntn1
Nrcam	791.4	47.805	36.68518519	53.28850034	16.23604139	Cntn1
Gabra3	527.6	65.29	22.36040609	36.83623693	7.974053402	Cntn1
Cd300lf	276.63	0.11	28.15720081	65.99762282	250.1171171	Cntn1
Tnr	242.16	28	6.795975405	9.39325264	8.384827586	Cntn1
Sfta2	78.72	1.125	14.1598579	18.11818182	37.51529412	Cntn1
Notch1	62.71	17.98	12.84475806	17.73005566	3.356691254	Cntn1
Lfng	55.64	5.75	6.451025057	15.23946188	8.391111111	Cntn1
Cds1	55.25	13.245	4.84496124	7.762189512	3.948753949	Cntn1
Srd5a3	44.74	9.325	5.917205692	12.29569892	4.430024213	Cntn1
App	92226.33	471.44	525.7814834	1061.955899	195.2149056	Cntn3
Ptprg	560.49	33.845	10.3672452	24.20215517	16.11393313	Cntn3
Hhat	225.4	1.315	60.86021505	116.7010309	97.79697624	Cntn3
Ddr2	78.93	5.56	11.08599168	24.49336057	12.18445122	Cntn3
Ncstn	68.17	17.71	8.822704082	16.35224586	3.696953501	Cntn3
Il6st	61.34	17.79	9.304477612	10.77925072	3.317722193	Cntn3
Kcnt1	40.45	9.245	5.838028169	9.760596546	4.045876037	Cntn3
Ptprz1	8469.37	132.245	16.11807353	21.38190401	63.56989005	Cntn4
Igf2r	1944.48	9.135	286.1	381.7161543	191.9565861	Cntn4
Ptprg	1179.92	33.845	21.8042836	50.90172414	33.89065863	Cntn4
Rrbp1	802.04	21	13.36840353	19.55295836	36.50181818	Cntn4
Srrm1	454.64	123.575	4.503706632	6.685840059	3.657555689	Cntn4
Timp3	104.32	26.325	5.893676553	8.341077086	3.854345837	Cntn4
Mga	103.52	25.32	3.08591674	4.474315068	3.97112462	Cntn4
Anxa1	56.73	13.65	5.224434389	7.484442524	3.940614334	Cntn4
Uggt2	54.88	9.42	3.676315789	5.558355438	5.362763916	Cntn4
Tmem210	44.74	0.155	45.74	45.74	39.6017316	Cntn4
Kcnt2	42.89	3.965	6.004103967	7.763561321	8.839879154	Cntn4
Kcnt1	42.57	9.245	6.136619718	10.25981162	4.252806247	Cntn4
Golt1b	37.94	10.735	4.737226277	8.332382311	3.318278654	Cntn4
Tbc1d2b	37.89	7.23	19.25247525	27.91148325	4.725394897	Cntn4
Nup160	249.4	17.195	16.39816634	23.72710044	13.76202253	Cntn6
Ptprg	238.66	33.845	4.425036928	10.33017241	6.877887789	Cntn6
Shisa6	163.56	46.395	6.338983051	9.645955451	3.472096213	Cntn6
Atp13a3	162.81	32.195	10.78406847	11.08572073	4.934779334	Cntn6
Tapt1	113.42	19.38	4.763530391	10.25268817	5.614327772	Cntn6
Fn1	107.93	21.18	3.426549229	5.37837393	4.911181244	Cntn6
Gsn	99.95	10.735	8.483193277	13.50802855	8.60247124	Cntn6
Aph1b	96.58	19.8	26.2311828	35.875	4.691346154	Cntn6
Dpy19l3	96	18.43	4.147071398	7.511615901	4.992279979	Cntn6
Usp19	80.86	24.445	6.81031614	11.7221957	3.217134997	Cntn6
Slc43a2	76.48	8.86	15.1328125	18.33123028	7.85801217	Cntn6
Tlcd1	75.35	12.27	22.72321429	37.67269737	5.753579503	Cntn6
Gpr21	74.31	10.125	7.486083499	13.61844485	6.769438202	Cntn6
Itgb5	69.95	8.455	7.678571429	14.4993188	7.503966155	Cntn6
Pex11b	69.37	0.045	4.551746442	6.374094203	67.33971292	Cntn6
Nup210	67.79	6.795	3.997094712	6.804154303	8.824887749	Cntn6
Ryk	60.92	16.92	14.88461538	17.47507056	3.455357143	Cntn6
Aup1	59.65	16.52	11.64107486	23.94078947	3.461757991	Cntn6
Slc25a53	55.02	11.735	34.58024691	45.91803279	4.398900667	Cntn6
Tmem39a	51.45	8.25	4.407563025	10.98812849	5.67027027	Cntn6
Slc16a13	50.19	10.26	36.56428571	45.16764706	4.546181172	Cntn6
Ccdc109b	46.08	8.035	47.08	47.08	5.210846707	Cntn6
Thsd7b	43.49	5.73	3.815608919	7.277535442	6.610698366	Cntn6
Slc15a2	42.2	5.77	28.23529412	35.40983607	6.381093058	Cntn6
Slc4a7	159.66	12.885	14.56572983	52.70009372	11.57075981	Dkk3
Cldn11	104.35	12.58	9.612226277	42.47983871	7.757731959	Dkk3
Slc26a3	45.12	0.03	31.37414966	42.53491436	44.77669903	Dkk3
Slc9a1	40.45	7.205	23.4180791	35.55759804	5.051797684	Dkk3
Tshr	38.79	1.7	18.25229358	29.88519313	14.73703704	Dkk3
Ano1	37.64	1.525	38.64	38.64	15.3029703	Dkk3
Tmem38b	35.45	8.415	8.91198044	19.12668666	3.871481678	Dkk3
Klk14	35.45	1.39	10.23876404	23.77912395	15.25104603	Dkk3
Csgalnact1	38.09	7.04	26.95862069	36.72885906	4.861940299	Dkk4
Epha4	1976.9	59.105	28.66106361	39.67066469	32.90741203	Efna1
Epha7	565.34	45.99	15.45687773	19.34353439	12.05235156	Efna1
Epha5	1735.21	67.56	19.91980266	26.80908557	25.32394982	Efna1
Epha3	198.3	10.335	15.05287009	24.38218742	17.58270843	Efna1
Epha6	80.23	12.43	6.90144435	9.688692748	6.048399106	Efna1
Ttc14	21660.59	17.02	962.3096402	2084.849856	1202.086016	Efna1
Tmtc1	14520.72	11.11	1014.086592	1837.610883	1199.151115	Efna1
Dpm2	6437.89	31.595	650.3929293	2199.450043	197.5422611	Efna1
Ptprs	6176.49	112.595	90.14285714	125.4121707	54.38170694	Efna1
Nnat	5783.98	993.58	5.976712951	9.742590932	5.81650546	Efna1
Ssr3	2057.59	87.715	69.28946483	118.3778033	23.20453136	Efna1
Epha4	1414.73	59.105	28.3146	86.84128201	23.55428001	Efna1
Chtf8	746.36	49.03	52.00835073	116.3432574	14.93823706	Efna1
Gnptab	482.05	45.265	5.75402025	11.43482764	10.44093807	Efna1
Epha5	352.33	67.56	8.292184933	19.02052352	5.153588098	Efna1
Epha8	254.35	6.905	25.35749752	76.30930146	32.30234029	Efna1
Epha7	192.67	45.99	7.391984733	11.88980124	4.121515216	Efna1
Kdelc1	163.98	4.22	34.8794926	94.13980029	31.60536398	Efna1
Tmem39a	70.24	8.25	11.47181965	32.62278191	7.701621622	Efna1
Epha3	59.16	10.335	10.19661017	16.57871168	5.307454786	Efna1
Rho	41.49	4.53	19.85514019	28.75803723	7.683544304	Efna1
Mospd3	127.68	23.245	7.59622196	24.85369387	5.30748608	Elfn1
Tmco1	123.65	27.36	3.220098166	8.633766234	4.395275035	Elfn1
Dpm3	114.05	13.605	3.028428534	11.42928101	7.877439233	Elfn1
Tigit	111.55	1.895	6.862804878	12.77888163	38.87737478	Elfn1
Pex1	104.16	16.64	3.369432874	7.163487738	5.961451247	Elfn1
Nup43	81.92	12.905	4.637583893	19.60283688	5.963322546	Elfn1
Tmem243	70.68	0.975	15.85840708	42.92215569	36.29367089	Elfn1
Fam189b	68.98	13.755	3.644791667	16.44170338	4.742799051	Elfn1
Slc35c2	64.59	11.79	7.02248394	20.40917931	5.128225176	Elfn1
Htr2c	62.99	13.72	3.894704808	7.045417011	4.347146739	Elfn1
Bckdhb	57.97	18.275	3.247246696	5.592886781	3.059403372	Elfn1
Sfta2	48.4	1.125	4.032653061	14.42335766	23.24705882	Elfn1
Apoc1	48.36	1.145	49.36	49.36	23.01165501	Elfn1
Tmem43	47.23	10.965	6.588797814	22.98034544	4.030923527	Elfn1
Glb1l	41.44	5.11	5.291770574	16.03778932	6.94599018	Elfn1
Xkrx	12200.42	0.715	24.62197558	166.6149356	7114.530612	Elfn2
Rnf121	4028.83	31.58	8.706369096	36.69027052	123.6903008	Elfn2
Atp2b4	3617.6	35.54	6.486108622	25.56208002	99.03119869	Elfn2
Tlr1	2739.5	1.365	3.449078735	4.860065838	1158.773784	Elfn2
Dcbld2	1452.46	18.075	5.885168239	9.57925262	76.19711664	Elfn2
Hsp90b1	1282.08	193.54	6.917246213	11.67484446	6.595455947	Elfn2
Comt	881.8	28.05	6.351993093	29.59064818	30.38898451	Elfn2
Cd3d	815.93	0.635	26.09166401	95.07477451	499.6513761	Elfn2
Timp3	745.3	26.325	34.1399817	56.27674616	27.31198536	Elfn2
Alg8	713.06	4.235	25.13410771	58.17781852	136.4011461	Elfn2
Slc7a3	684.54	14.09	38.95113636	72.45765623	45.43008615	Elfn2
Ttyh3	667.7	59.66	10.4029247	22.49905371	11.02373887	Elfn2
Mcf2l	529.36	117.01	3.822138945	6.11621571	4.494195407	Elfn2
Fcgr2b	527.54	2.31	3.075768156	14.64251827	159.6797583	Elfn2
Tigit	494.54	1.895	30.21585366	56.26341186	171.1709845	Elfn2
Adgrl3	471.82	81.095	3.52403667	5.93426523	5.759425056	Elfn2
Triqk	468.43	16.38	11.21964627	28.79717813	27.00978136	Elfn2
Plp1	451.5	39.195	4.655349794	9.416048901	11.25761911	Elfn2
Grid1	433.1	11.945	8.652581224	23.92394599	33.53418308	Elfn2
Cacna1e	359.01	28.805	3.375304707	7.24457301	12.07884583	Elfn2
Ptpro	357.83	47.32	8.24138723	11.92472895	7.42611755	Elfn2
Slc25a42	351.11	5.31	34.41935484	92.53876478	55.80190174	Elfn2
Kcnd3	343.76	23.675	10.41570997	21.69325153	13.97203647	Elfn2
Nfxl1	314.41	8.15	3.555918828	10.57092585	34.47103825	Elfn2
Mrap2	256.5	4.565	8.148734177	24.37581351	46.27133872	Elfn2
Cds2	256.24	56.81	3.113531832	14.91570631	4.449749178	Elfn2
Tmem68	250.36	36.31	3.22049968	4.977056159	6.73706781	Elfn2
Lgmn	239.22	34.345	9.06490566	15.82086112	6.796435139	Elfn2
Osbpl5	230.19	33.765	11.29408891	32.66548923	6.650079103	Elfn2
Cnpy4	225.35	12.93	11.17226061	36.17982018	16.24910266	Elfn2
Sfta2	196.58	1.125	16.12897959	57.68759124	92.97882353	Elfn2
Mrgpre	180.04	10.415	3.411343509	6.974477511	15.85983355	Elfn2
Saa4	167.77	0.04	8.571356018	21.2623622	162.2788462	Elfn2
Ggt7	162.88	11.62	11.63094393	32.63729151	12.98573693	Elfn2
Cnpy3	158.13	23.04	4.797407296	14.70192863	6.619384359	Elfn2
Xylt2	156.63	5.95	17.36013216	61.2750243	22.68057554	Elfn2
Gpc6	152.64	8.615	15.42570281	37.12231954	15.97919917	Elfn2
Mtfr2	151.97	1.3	35.99294118	84.98333333	66.50869565	Elfn2
Dennd5b	148.74	30.01	3.168429962	4.957252224	4.828764915	Elfn2
Bpifc	142.76	0.105	16.2808607	50.6866461	130.0995475	Elfn2
Alkbh1	134.95	6.015	6.996911992	18.5660635	19.37990021	Elfn2
Gsg1l	131.79	33.3	8.018719807	11.51816112	3.871428571	Elfn2
Gpr37	130.47	4.015	5.357375713	21.8298049	26.21535394	Elfn2
Igfbp4	127.36	35.47	3.039545347	4.741342691	3.519605155	Elfn2
Muc3a	124.8	0	3.678362573	24.42718447	125.8	Elfn2
Kcnj16	123.18	4.505	6.737927292	20.11012146	22.55767484	Elfn2
Smpdl3b	119.51	0.19	70.88823529	110.8137931	101.2689076	Elfn2
Eva1c	117.46	0.535	3.055455249	19.49958848	77.17263844	Elfn2
Tfpi	115.06	3.31	5.777003484	28.70108192	26.92807425	Elfn2
Ccbe1	114.2	9.915	13.2566168	25.61423013	10.5542831	Elfn2
Slc25a27	113.46	16.945	3.903819918	8.557757009	6.378378378	Elfn2
Cd300a	111.92	1.195	12.16810345	37.6243232	51.44419134	Elfn2
Slc9b2	106.66	2.555	3.153485647	7.371448134	30.28410689	Elfn2
Tmem8b	103.53	14.89	3.784576394	8.581221139	6.578351164	Elfn2
Gpr180	101.54	4.275	3.36086529	10.52636982	19.43886256	Elfn2
Ovgp1	100.04	0.05	11.35280899	41.49486653	96.22857143	Elfn2
Slc25a10	96.21	7.075	10.46393972	35.25294651	12.03839009	Elfn2
Cd22	95.13	0.165	15.09105181	55.48629149	82.51502146	Elfn2
Acer1	89.24	0.05	7.853785901	21.11494589	85.94285714	Elfn2
Smco4	87.24	2.525	6.031442242	21.33333333	25.03262411	Elfn2
Gfra2	84.65	25.09	3.827077748	7.676450818	3.282866999	Elfn2
Cpb2	84.06	0	85.06	85.06	85.06	Elfn2
Col13a1	78.13	0.495	12.70144462	47.84882842	52.92976589	Elfn2
Qpct	74.1	7.61	6.902573529	14.67871977	8.722415796	Elfn2
Mylk4	72.06	0.895	16.12803532	32.02630137	38.55408971	Elfn2
Cd274	70.54	1.87	17.36407767	35.24137931	24.92682927	Elfn2
Cer1	69.43	0.425	22.57371795	47.38772077	49.4245614	Elfn2
Slc39a8	69.13	3.905	14.40041068	23.94536918	14.29765545	Elfn2
Mcam	65.6	2.805	4.358638743	17.33810609	17.50328515	Elfn2
Slc7a1	63.52	19.245	4.404095563	6.691210786	3.186959743	Elfn2
Grem1	62.14	1.7	6.208456244	11.3714543	23.38518519	Elfn2
Tmem30c	59.08	0.36	10.84476534	36.83065134	44.17647059	Elfn2
Man1c1	57.93	7.22	4.977195946	8.471518419	7.169099757	Elfn2
Slc17a8	53.07	4.78	3.474935733	12.33067275	9.35467128	Elfn2
Shisa3	52.23	0.725	10.31589147	26.30265596	30.85797101	Elfn2
Eln	50.93	10.825	21.0242915	33.2352	4.39154334	Elfn2
Btn1a1	49.87	0.035	22.40969163	42.92827004	49.14975845	Elfn2
Ptgs1	48.57	1.95	6.08968059	17.9438914	16.80338983	Elfn2
Il18r1	47.2	0.015	5.127659574	19.90707279	47.48768473	Elfn2
Cecr5	45.09	3.145	3.526396327	17.00738007	11.11942099	Elfn2
Plet1	44.57	0.145	14.42088608	32.40533333	39.79912664	Elfn2
Chrnd	44.27	0	12.03989362	32.13487134	45.27	Elfn2
Fcrl6	40.93	0.35	40.31730769	41.72139303	31.05925926	Elfn2
Slc12a4	39.77	4.18	38.46226415	40.46650124	7.870656371	Elfn2
Ptgdr	38.71	0.155	3.405660377	11.89812734	34.38095238	Elfn2
Olfml2b	38.69	3.84	7.336414048	20.91699605	8.200413223	Elfn2
Tbxas1	38.26	0.795	20.34196891	32.51345756	21.8718663	Elfn2
Tmem136	37.92	6.62	4.012371134	8.417410111	5.107611549	Elfn2
Adra1b	36.57	5.49	3.219365895	8.132034632	5.788906009	Elfn2
Scn2b	36.28	6.415	9.15970516	14.50583658	5.027646662	Elfn2
Slc41a3	35.53	5.125	3.106292517	9.970658478	5.964081633	Elfn2
Mfsd10	56.29	7.075	3.948311509	7.257410692	7.094736842	Eltd1
Sorl1	42.93	12.045	3.5144	4.761543464	3.367573783	Eltd1
Mllt10	73.24	19.535	12.45637584	36.09724473	3.615290967	Eng
Trpc3	63.5	14.715	11.98884758	43.25633383	4.104358893	Eng
Ece1	58.31	8.985	18.6509434	44.8940286	5.939909865	Eng
Ctsh	43.57	10.225	44.57	44.57	3.970601336	Eng
Ubap2	706.72	113.68	5.808601445	16.18673443	6.171259156	Ephb1
Fndc3a	349.36	72.135	4.056031489	6.49282405	4.790592739	Ephb1
Efnb2	322.95	34.8	8.924242424	20.00102902	9.048882682	Ephb1
Tspan5	268.89	83.115	3.155869972	6.401902904	3.208583487	Ephb1
Nup85	226.92	26.695	5.426666667	10.24973767	8.22964434	Ephb1
Ttc39c	218.29	12.965	8.3001514	29.93493099	15.7028285	Ephb1
Acsl4	186.49	29.845	3.378198198	6.376006046	6.0784568	Ephb1
Fat1	180.38	20.885	3.070074475	9.57655755	8.287868403	Ephb1
Golt1b	176.33	10.735	5.072368421	11.8123751	15.11120579	Ephb1
Fndc3b	160.29	8.995	8.292544987	21.4798757	16.13706853	Ephb1
Camkk2	150.1	42.985	3.831135903	6.588662791	3.435262021	Ephb1
Tmem246	144.91	28.27	4.265127156	10.06584394	4.984967544	Ephb1
Mfsd6	102.82	21.93	13.8611482	25.83301078	4.527692979	Ephb1
Surf4	100.67	20.845	5.033168317	15.10448993	4.654154269	Ephb1
Prdx4	99.66	16.445	3.656374864	9.586666667	5.770134709	Ephb1
Lrch4	90.81	3.22	5.37529274	23.60828571	21.75592417	Ephb1
Txndc11	89.76	10.54	3.875320239	12.20986547	7.864818024	Ephb1
Tmed5	89.64	8.625	3.137417792	9.802451334	9.417142857	Ephb1
Bcap29	84.11	13.845	4.266165414	14.09624586	5.733243516	Ephb1
Itpr2	78.02	9.785	4.107068607	9.797217248	7.326842837	Ephb1
Dll3	77.12	1.665	5.303462322	23.70465273	29.31332083	Ephb1
Slc35a5	75.85	20.445	6.340759076	15.63757631	3.583585917	Ephb1
Tctn3	72.05	5.065	3.283146067	19.34814597	12.04451772	Ephb1
Itga8	69.33	0.89	5.141081871	21.65480671	37.21164021	Ephb1
Slc35e2	62.82	14.145	4.193166886	7.946596569	4.213931991	Ephb1
Atp11c	57.94	12.43	3.348863636	5.313100962	4.388682055	Ephb1
Tmem106c	53.03	11.27	5.131054131	9.403790369	4.403422983	Ephb1
Mlxipl	50.78	0.27	50.76470588	51.66518847	40.77165354	Ephb1
C1qa	49.16	8.175	15.38650307	40.09236234	5.467029973	Ephb1
Zdhhc24	40.73	8.305	4.785550459	8.935760171	4.484685653	Ephb1
Mylk	35.01	2.39	3.509746589	8.56022187	10.62241888	Ephb1
C1qtnf1	893.26	8.17	11.51803194	46.40417435	97.52017448	Epo
Insig2	324.25	39.5	3.874329958	10.17006566	8.030864198	Epo
Clk4	293.18	31.085	4.165675446	7.971397603	9.168770453	Epo
Cyc1	285.06	58.465	4.755777224	9.544524357	4.810560834	Epo
Pyy	278.36	0	279.36	279.36	279.36	Epo
Rell2	204.42	40.68	7.766351607	14.21701015	4.928502879	Epo
Agl	203.8	22.53	7.208729321	14.40787931	8.703782405	Epo
Kcnc1	197.75	20.015	6.301521877	17.36144812	9.457530335	Epo
Smim18	190.55	14.755	4.431975937	15.04713276	12.15804507	Epo
Pdik1l	170.07	24.18	3.939889452	8.914538822	6.793884035	Epo
Stx16	161.85	44.82	3.818288394	7.688050776	3.554124836	Epo
Rnf112	160.17	21.695	13.90595341	38.09164916	7.101564221	Epo
Fpgs	139.84	4.805	8.309144543	31.57847534	24.26184324	Epo
Tmem199	139.06	26.02	5.362174579	12.43994868	5.183567728	Epo
Vegfa	138.85	20.82	3.324221536	8.308469206	6.409257562	Epo
Ccdc109b	134.66	8.035	29.49130435	78.6181584	15.01494189	Epo
Slc25a14	131.44	26.2	5.147298873	9.700195313	4.869117647	Epo
Tspan12	126.94	22.985	3.109868741	9.477037037	5.334167188	Epo
Dram2	118.28	13.98	4.949377593	9.157382922	7.962616822	Epo
Tapt1	117.38	19.38	4.065247253	9.401041207	5.808635918	Epo
Ece1	105.05	8.985	5.372340426	17.32843137	10.6209314	Epo
Prss55	102.7	0	6.795543906	40.12467756	103.7	Epo
Pomt1	101.11	12.895	16.82207578	50.97004992	7.348686578	Epo
Ncstn	92.2	17.71	3.308484203	9.092682927	4.981293426	Epo
Dpy19l4	91.51	8.945	3.436478455	9.168483647	9.30216189	Epo
Pcdha4	89.24	0	3.864668094	15.49036811	90.24	Epo
Pcdha4	89.24	11.97	3.864668094	15.49036811	6.957594449	Epo
Pcdha4	89.24	0	3.864668094	15.49036811	90.24	Epo
Pcdha4	89.24	11.97	3.864668094	15.49036811	6.957594449	Epo
Timm50	88.07	20.78	3.202804746	7.929864477	4.08953168	Epo
Pgap3	86.2	1.905	87.2	87.2	30.0172117	Epo
Ano3	82.7	2.57	12.14804064	25.99378882	23.44537815	Epo
Cfp	80.91	0.345	5.037515375	28.67327888	60.89962825	Epo
Grin2a	78.91	7.965	7.818982387	15.68571429	8.913552705	Epo
C2	78.04	1.445	4.532110092	27.96226415	32.32719836	Epo
Entpd7	67.26	9.44	6.160649819	13.35231471	6.538314176	Epo
Plvap	64.77	3.87	17.0388601	45.22001528	13.50513347	Epo
Pcdhgc5	63.66	4.755	53.88333333	63.25434783	11.23544744	Epo
Sgms1	63.05	6.805	5.035377358	10.62972524	8.206278027	Epo
Adgre5	62.76	0.775	3.741784038	21.91902215	35.92112676	Epo
Sft2d2	61.2	8.465	5.649409628	20.52052786	6.571579503	Epo
Cav3	59.75	0	60.75	60.75	60.75	Epo
Esyt3	59.03	1.455	41.4	57.17142857	24.45213849	Epo
Mcemp1	53.06	0	54.06	54.06	54.06	Epo
Atxn3	50.96	9.26	3.358758888	8.939782068	5.064327485	Epo
Tm6sf1	50.08	6.305	18.24285714	40.11518325	6.99247091	Epo
Lmf1	49.03	7.255	4.008814103	9.553787397	6.060569352	Epo
Pebp4	42.38	0	43.38	43.38	43.38	Epo
C1qb	41.59	9.685	3.45978879	9.78330781	3.985961628	Epo
St6galnac3	41.47	12.265	7.019834711	19.43213015	3.2016585	Epo
Greb1	37.12	0.34	12.53947368	27.16389549	28.44776119	Epo
Ktn1	3526.91	42.135	77.72438863	83.80829077	81.78764344	Esm1
Prg4	49.53	0.395	14.47851003	24.46973366	36.22222222	Esm1
Nrp1	113.34	34.105	3.06541555	3.866611558	3.257085885	Fc-3Myc-Vegf
Flt1	69.29	2.58	5.386206897	11.87331081	19.63407821	Fc-3Myc-Vegf
Kdr	55.33	4.93	6.35778781	8.312346286	9.49915683	Fc-3Myc-Vegf
Uxs1	60.42	16.885	6.325437693	14.06296508	3.434162706	Fgf19
Gpr21	60.23	10.125	10.205	18.90544191	5.503820225	Fgf19
Elp6	49.33	14.415	3.941268598	9.095098261	3.265001622	Fgf19
Mcee	44.39	14.07	3.590981013	9.606349206	3.01194426	Fgf19
Pnn	652.28	39.41	3.124097365	6.174523286	16.16629547	Fgf21
Timm23	229.31	36.545	6.118756642	15.12585174	6.134238913	Fgf21
Acsl6	225.59	49.8	3.503246753	7.13416506	4.460433071	Fgf21
Ctsa	106.01	24.895	3.314029111	10.56888889	4.132458003	Fgf21
Slc15a4	102.21	23.145	31.75692308	54.6807947	4.274591013	Fgf21
Ackr1	101.85	18.34	3.170468557	8.08807628	5.317993795	Fgf21
P4htm	88.14	5.45	4.018935978	22.09854354	13.82015504	Fgf21
Tmem53	87.06	2.495	4.543859649	19.25861126	25.19599428	Fgf21
Crat	81.7	20.56	4.12880679	14.65337763	3.83580705	Fgf21
Mrps28	81.65	17.355	3.175182482	11.12382234	4.502860256	Fgf21
Pde3b	79.84	4	3.775805698	13.94995686	16.168	Fgf21
Cpxm2	71.8	4.625	10.2970297	33.84079024	12.94222222	Fgf21
Mia	66.71	12.835	5.591246903	27.19277108	4.894109143	Fgf21
C1ql3	61.49	19.39	3.078325123	6.502601457	3.064737616	Fgf21
Gramd2	57.21	3.54	27.3286385	46.61461461	12.8215859	Fgf21
Slc26a6	50.58	7.165	9.677298311	27.65683646	6.317207593	Fgf21
Atg9a	47.39	14.435	12.43958869	30.52996845	3.135082604	Fgf21
Ranbp17	40.32	8.48	7.16117851	14.49188952	4.358649789	Fgf21
Slc22a4	40.27	1.895	26.7987013	35.0116649	14.25561313	Fgf21
Calca	39.28	2.255	21.08900524	36.1661055	12.37480799	Fgf21
Ubiad1	35.82	8.2	7.850746269	16.23814774	4.002173913	Fgf21
Chst12	35.06	4.725	36.06	36.06	6.298689956	Fgf21
Adgrl3	4619.77	81.095	63.99072151	227.4800619	56.28564468	Flrt1
Adgrl2	1432.31	94.365	56.05436058	93.45352086	15.02972789	Flrt1
Lmbrd1	88.93	28.185	21.11032864	40.7977965	3.08137742	Flrt1
Anxa2	68.35	18.715	25.4029304	47.78051181	3.517626173	Flrt1
Mcoln1	55.78	17.12	11.00387597	35.4875	3.133554084	Flrt1
St7	50.02	14.485	4.786116323	21.43697479	3.294801421	Flrt1
Unc5c	47.42	14.44	3.461043603	8.414597815	3.136010363	Flrt1
Unc5a	44.7	9.535	28.92405063	39.54264524	4.337921215	Flrt1
Adgrl3	6399.83	81.095	88.64187786	315.1122442	77.96857299	Flrt2
Adgrl2	4343.13	94.365	169.8916699	283.2424553	45.55266607	Flrt2
Adgrl1	409.88	101.025	4.568378919	20.22189412	4.027248223	Flrt2
Oprm1	129.44	6.9	130.44	130.44	16.51139241	Flrt2
Pign	69.13	12.2	10.32842415	27.09216336	5.312878788	Flrt2
Anxa1	65.55	13.65	6.202236719	27.84518828	4.542662116	Flrt2
Ddr2	61.45	5.56	27.63274336	48.03846154	9.519817073	Flrt2
Cd36	55.74	1.62	56.74	56.74	21.65648855	Flrt2
Lime1	42.86	0.895	10.49282297	26.46724138	23.14511873	Flrt2
Galnt3	36.66	1.795	3.159395973	13.56069959	13.47406082	Flrt2
Ptch2	35.35	2.675	36.35	36.35	9.891156463	Flrt2
Adgrl3	9399.67	81.095	130.1851544	462.7940783	114.5096535	Flrt3
Adgrl2	2496.31	94.365	97.66562378	162.8275894	26.18686101	Flrt3
Unc5c	426.13	14.44	30.53109364	74.22815293	27.6638601	Flrt3
Unc5a	304.05	9.535	193.0696203	263.9493201	28.95586141	Flrt3
Slmap	242.3	56.425	3.442762134	8.839466445	4.236830649	Flrt3
Unc5d	108.26	14.665	36.17880795	80.25393494	6.974784552	Flrt3
Trpc3	79.55	14.715	19.22434368	44.67908082	5.125676106	Flrt3
Prokr2	71.71	7.775	13.31684982	42.02890173	8.286039886	Flrt3
Unc5b	45.14	0.59	16.53763441	36.7440273	29.01886792	Flrt3
Gpc2	38.54	0	7.189090909	18.79022403	39.54	Flrt3
Gpc2	38.54	0	7.189090909	18.79022403	39.54	Flrt3
Pex11b	36.63	0.045	13.53597122	25.7487781	36.00956938	Flrt3
Pex11b	36.63	0.045	13.53597122	25.7487781	36.00956938	Flrt3
Adgrf5	601.26	1.975	92.51305684	153.5817851	202.4403361	Gpr116
Hspa1b	539.02	2.835	112.5041667	176.6420561	140.8135593	Gpr116
B9d1	38.91	9.86	4.619212963	14.99248685	3.674953959	GPR124
Tmbim4	83.13	21.665	3.314814815	7.287768538	3.71189058	GPR124
Vcan	233.48	38.69	5.62167346	7.161444017	5.907785336	GPR124
Pigp	78.47	21.72	4.482233503	7.160749685	3.497799296	GPR124
Cox20	228.68	74.53	9.172523962	14.04770642	3.040910896	GPR124
Fcgr2b	63.57	2.31	13.97619048	21.60977242	19.50755287	GPR124
Tspan2	131.67	31.955	6.335721108	10.0675368	4.025792748	GPR124
Malsu1	245.65	50.555	3.966071716	8.311990295	4.784211037	GPR124
Plp1	443.19	39.195	13.09908582	19.09673259	11.05087697	GPR124
Ndufc1	387.28	90.405	9.231573942	21.79389313	4.247907664	GPR124
Cldn11	84.64	12.58	7.363714531	10.44135577	6.306332842	GPR124
Acyp2	37.66	9.29	5.761549925	9.324650265	3.757045675	GPR124
Tac1	148.96	41.585	7.226987952	11.67003891	3.521427733	GPR124
Mfsd8	40.71	8.97	5.769017981	13.63814714	4.183550652	Hepacam2
Adamtsl4	170.95	2.74	4.494249869	13.55716163	45.97593583	Intectin
Elfn1	121.19	18.47	4.679816162	8.336820559	6.275808937	Intectin
Suco	118.48	20.255	4.618477	10.39709935	5.621265585	Intectin
Sppl3	98.57	28.65	3.082662539	7.037578042	3.358178752	Intectin
Nceh1	78.49	12.91	8.013104839	15.31107544	5.714593817	Intectin
Klk14	78.39	1.39	9.936170213	29.22331288	33.21757322	Intectin
Pttg1ip	61.47	18.935	4.178595318	13.41517538	3.133684475	Intectin
Tmem159	55.19	6.545	27.54411765	47.88920455	7.447316103	Intectin
Shkbp1	50.05	11.73	13.68632708	26.29184549	4.010212097	Intectin
Gabra4	49.44	13.41	5.447084233	11.34758155	3.500346981	Intectin
Crlf1	42.9	9.17	9.222689076	25.74780059	4.316617502	Islr2
Sptlc2	127.82	35.19	4.425283408	6.372180451	3.559546836	Jam1
Abcb8	43.75	7.15	4.357351509	9.464890017	5.490797546	Jam1
Faah	41.03	8.54	3.739323843	7.353044087	4.405660377	Jam1
Nubpl	62.42	8.225	4.296747967	6.702599873	6.874796748	Jam1
Jam3	174.1	6.475	25.4505814	57.56081525	23.42474916	Jam2
Ubr4	1062.34	62.765	4.772621185	6.929824561	16.67591939	Jam2
Fam69a	129.6	27.04	38.7537092	98.60738255	4.657631954	Ldlr
Alg9	77.29	19.085	6.106864275	30.20188598	3.897933781	Ldlr
Slc7a4	57.37	9.175	58.37	58.37	5.736609337	Ldlr
Mcoln1	56.09	17.12	16.59593023	44.91346154	3.150662252	Ldlr
Atp10d	44.12	2.045	40.28571429	44.52631579	14.81773399	Ldlr
Col15a1	39.08	4.315	14.7896679	33.68067227	7.540921919	Ldlr
Tenm2	5723.98	45.495	42.99001277	75.15069572	123.1310894	Lphn1
Tenm3	2606.25	67.76	37.40674319	53.29619787	37.918121	Lphn1
Flrt2	1469.62	31.075	72.26633907	100.2662901	45.84941543	Lphn1
Flrt3	1360.92	17.47	35.43897996	107.6616601	73.7368706	Lphn1
Cpd	113.33	18.44	3.029411765	6.357216618	5.88117284	Lphn1
Adgra3	98.9	21.66	3.370445344	6.493036212	4.408649603	Lphn1
Plxnc1	97.9	26.97	3.113979849	5.45719691	3.535931355	Lphn1
Abcb9	88.98	8.04	5.861889251	15.55209877	9.953539823	Lphn1
Fgfrl1	71.39	3.72	22.41176471	43.27327071	15.33686441	Lphn1
Mme	55.99	9	3.045964725	7.728206122	5.699	Lphn1
Emc9	54.87	11.43	3.373792271	7.665425323	4.494770716	Lphn1
Pth1r	53.54	3.665	3.0537514	7.305396096	11.69131833	Lphn1
C4a	52.9	0.315	38.5	50.98648649	40.98859316	Lphn1
Rpap2	49.86	13.7	4.55734767	7.363391934	3.459863946	Lphn1
Rell1	43.81	10.25	9.534042553	19.91555556	3.983111111	Lphn1
Cpxm2	41.52	4.625	9.243478261	18.40692641	7.559111111	Lphn1
Ak4	39.91	9.99	4.279288703	8.890717169	3.722474977	Lphn1
Tmem104	39.9	5.08	4.524336283	14.39416792	6.726973684	Lphn1
Igsf1	38.09	5.32	8.352564103	22.19221411	6.185126582	Lphn1
Cldn14	36.73	0	37.73	37.73	37.73	Lphn1
Slc45a1	36.3	9.36	3.428308824	6.470879802	3.6003861	Lphn1
Tenm2	9896.93	45.495	74.32552377	129.9281964	212.8816002	Lphn3
Tenm1	5481.68	93.24	23.68328294	70.23802639	58.1778438	Lphn3
Tenm4	5454.43	32.34	25.72345341	73.39754752	163.630174	Lphn3
Tenm3	3201.95	67.76	45.95337159	65.47322159	46.58158813	Lphn3
Flrt2	1673.31	31.075	82.27567568	114.1537937	52.19984412	Lphn3
Flrt3	1551.18	17.47	40.38979964	122.7019763	84.0378993	Lphn3
Flrt1	46.9	6.4	3.122555411	7.354683045	6.472972973	Lphn3
Tnc	1519.62	18.48	87.94794679	104.0950164	78.06057495	Lrtm2
Ptprz1	488.33	132.245	6.154320211	7.000228892	3.67240797	Lrtm2
Tnr	241.36	28	16.71448276	21.7012894	8.357241379	Lrtm2
Abcb8	63.92	7.15	5.775800712	10.63390663	7.965644172	Lsr
Adam19	59.62	8.545	5.001650165	8.079973342	6.350969094	Lsr
Trpc3	47.88	14.715	4.138865368	14.49907304	3.110404073	Lsr
Lrrtm3	45.13	12.455	4.57185332	8.64869932	3.428465255	Lsr
Megf11	38.41	11.575	4.383759733	7.494176373	3.133996024	Lsr
Slc35a3	37.34	8.175	6.213938412	16.05023548	4.178746594	Lsr
Celsr2	14117.45	26.39	365.2897801	571.2502529	515.4600219	Lypd6
Celsr1	469.7	2.11	218.9302326	313.2778702	151.3504823	Lypd6
Sec16a	312.49	29.88	5.718533382	8.427150538	10.15187824	Lypd6
Gnptab	283.7	45.265	6.906841339	9.413126137	6.153679888	Lypd6
Tmem143	243.73	16.77	13.25013535	36.1091848	13.77208779	Lypd6
Igsf1	209.48	5.32	18.09802236	39.30532213	33.30379747	Lypd6
Galnt1	164.08	39.515	3.670075589	8.100098135	4.074540294	Lypd6
Npc1	157.07	10.42	3.937967115	4.954784108	13.84150613	Lypd6
Bgn	146.37	25.76	4.78474026	13.35175538	5.507100149	Lypd6
Slc15a4	136.74	23.145	13.774	28.83097855	5.704700766	Lypd6
Thbs3	136.06	7.955	10.87777778	20.41862197	15.30541597	Lypd6
Gabra1	120.08	18.075	3.698228467	5.342746828	6.34757536	Lypd6
Lmbr1l	115.1	4.47	15.39787798	44.06072106	21.22486289	Lypd6
Lypd6	113.31	14.42	9.646413502	28.41765071	7.41309987	Lypd6
Pigk	113.04	30.145	5.739305486	12.78475336	3.661582919	Lypd6
Hrsp12	112.92	24.305	29.06122449	51.54751131	4.501877099	Lypd6
Tmprss7	112.53	0.97	67.98203593	97.24197002	57.62944162	Lypd6
Smim22	98.84	0	99.84	99.84	99.84	Lypd6
Mpv17	97.43	21.69	22.89069767	43.64966741	4.338034376	Lypd6
Alpk1	97.21	0.655	76.7265625	91.78504673	59.34138973	Lypd6
Slc5a6	94.7	10.855	3.677940046	9.58677686	8.072543231	Lypd6
P3h4	89.8	7.395	49.61748634	75.19668737	10.81596188	Lypd6
Ermp1	86.82	8.135	3.55402671	7.801021541	9.613574165	Lypd6
Apod	86.35	16.9	6.011699931	19.93154592	4.879888268	Lypd6
B2m	84.3	17.69	11.68493151	33.12621359	4.563937935	Lypd6
Tmem120a	77.73	11.48	6.117327117	17.25589041	6.30849359	Lypd6
Cd82	76.59	3.81	11.11604585	23.47655068	16.13097713	Lypd6
Ryr3	75.95	18.705	3.329727391	5.160100587	3.905100228	Lypd6
Slc19a1	75.64	14.62	6.048934491	14.52202748	4.90653009	Lypd6
Alg1	73.28	10.725	3.858701299	4.605083695	6.335181237	Lypd6
Cacna1h	68.77	13.93	6.377513711	10.40954868	4.673141326	Lypd6
Cnppd1	64.11	18.07	5.803030303	11.25496975	3.414263241	Lypd6
Pigz	62.71	1.185	63.71	63.71	29.15789474	Lypd6
Abcb8	62.07	7.15	5.455882353	11.45165683	7.738650307	Lypd6
Psen1	60.84	19.15	3.034347399	7.761531221	3.06898263	Lypd6
Tm9sf1	59.7	11.885	3.468571429	6.685022026	4.710904152	Lypd6
Mrc2	58.17	1.625	12.2	26.50391937	22.54095238	Lypd6
Acss1	57.32	10.835	4.647011952	7.347401575	4.927756654	Lypd6
Pxdn	52.4	6.4	3.188059701	5.512258065	7.216216216	Lypd6
Syvn1	49.62	11.89	3.864122137	8.682675815	3.927075252	Lypd6
Tmem161b	44.3	7.935	6.300417246	13.57303371	5.069949636	Lypd6
Efnb1	44.18	9.355	10.91304348	18.68872802	4.363109609	Lypd6
Nat14	44.1	11.845	8.445692884	15.37936914	3.511093811	Lypd6
D2hgdh	42.28	5.62	3.41864139	10.13583138	6.53776435	Lypd6
Piezo2	41.77	1.975	4.368743616	7.173165618	14.37647059	Lypd6
Dexi	40.89	6.16	4.368091762	10.96596859	5.850558659	Lypd6
Rtn4r	39.76	9.095	7.064124783	18.59064994	4.037642397	Lypd6
Fndc9	36.9	6.08	6.083467095	16.28356606	5.353107345	Lypd6
Pnpla7	35.62	4.715	4.749675746	11.96732026	6.407699038	Lypd6
Cxcr4	35.52	9.445	4.464547677	8.147239264	3.496409765	Lypd6
Acin1	668.89	171.225	8.035144536	12.99527147	3.889621135	Mog
Trio	424.61	51.475	3.866369913	9.064693041	8.11071939	Mog
Slc7a11	39.38	8.195	6.241112828	8.59377494	4.391517129	Mog
Cdan1	35.39	6.49	3.701932859	12.26801517	4.858477971	Mog
Ptprg	245.45	33.845	6.897565071	23.55837018	7.072750753	Necl1
Pam	186.16	27.845	4.644168734	23.18847762	6.488472872	Necl1
Timm23	126.22	36.545	14.21452514	34.70030685	3.388467173	Necl1
Tmem69	116.36	3.53	26.19642857	49.41473684	25.90728477	Necl1
Rps27l	115.72	31.355	4.361733931	25.14162628	3.607479524	Necl1
Gpr63	94.16	9.36	78.6446281	92.72594397	9.185328185	Necl1
Rmdn1	92.04	7.12	5.822277847	21.32722063	11.45812808	Necl1
Emc9	83.42	11.43	8.561866126	39.91489362	6.791633146	Necl1
Trpm7	75.44	13.865	3.021343874	5.674832962	5.142280525	Necl1
Mbd6	64.49	4.97	32.10294118	54.17993795	10.96984925	Necl1
Cercam	63.86	3.63	64.86	64.86	14.00863931	Necl1
Slc6a13	63.27	4.33	64.27	64.27	12.05816135	Necl1
Myl1	59.52	0.08	60.52	60.52	56.03703704	Necl1
Tmed5	55.95	8.625	3.389880952	7.298942647	5.916883117	Necl1
Pde3b	46.35	4	27.69005848	43.14350797	9.47	Necl1
Plod2	44.58	8.15	17.53076923	37.7865285	4.981420765	Necl1
Adam17	41.46	8.685	8.341846758	21.21673954	4.384099122	Necl1
Cadm2	1389.74	69.17	35.95501551	88.63156218	19.81958102	Necl2
Soat1	105.23	5.45	14.18291055	40.0678925	16.46976744	Necl2
Sdk2	2676.3	4.965	16.9299355	88.40350008	448.8348701	Neo1
Os9	478.11	46.02	11.25728383	38.39022436	10.18949383	Neo1
Thsd7b	372.17	5.73	22.64381068	72.49538611	55.448737	Neo1
Abcg4	73.87	18.575	3.445467096	5.993195918	3.824776501	Neo1
Creg1	60.59	10.4	3.950609365	9.0423931	5.402631579	Neo1
Aplnr	36.66	2.555	10.17837838	21.18706048	10.59353024	Neo1
Rpn2	236.73	76.125	4.544637737	5.650372366	3.082398703	Nlgn1_
Fat1	185.36	20.885	3.617236025	5.064589184	8.515421522	Nlgn1_
Suco	169.59	20.255	10.67521902	15.20861813	8.025876264	Nlgn1_
Slc39a14	114.49	12.755	3.699231262	5.765851223	8.396219557	Nlgn1_
Cep89	102.23	21.605	3.549862448	5.286616593	4.566688786	Nlgn1_
Itpr1	86.89	23.725	3.255185185	4.353145121	3.554701719	Nlgn1_
Thbs3	76.27	7.955	3.361026533	5.688588957	8.628699051	Nlgn1_
Lrig2	58.02	12.855	3.445417396	4.607338017	4.259833995	Nlgn1_
Tpst2	56.9	11.59	6.724738676	11.72856178	4.598888006	Nlgn1_
Rmnd1	56.89	17.065	3.191289967	5.033913043	3.204539164	Nlgn1_
Slc39a13	55.28	8.76	19.14285714	28.81228669	5.766393443	Nlgn1_
Pkdcc	49.84	3.845	4.432432432	8.583005065	10.49329205	Nlgn1_
Lmbr1l	45.98	4.47	5.284589426	8.19895288	8.588665448	Nlgn1_
Ggt7	40.54	11.62	4.758304696	7.73556797	3.291600634	Nlgn1_
Smg9	40.44	9.255	14.5915493	17.36312849	4.040955631	Nlgn1_
Tbc1d2b	38.78	7.23	4.764071856	9.251162791	4.833535844	Nlgn1_
Zfyve27	102.41	12.82	3.652772872	4.098150594	7.482633864	Nlgn1_A
Pomt1	45.37	12.895	6.182666667	9.121967213	3.337171644	Nlgn1_A
Fam76b	56.64	14.795	7.476005188	9.120253165	3.649256094	Nlgn1_AB
Clcn7	44.85	10.205	3.856181665	4.889797369	4.091923249	Nlgn1_AB
Aasdh	42.84	8.07	3.070028011	4.425302826	4.833517089	Nlgn1_AB
Ptchd1	39.57	8.1	5.289439374	8.229208925	4.458241758	Nlgn1_AB
Prokr2	39.47	7.775	3.3725	4.951468189	4.611965812	Nlgn1_AB
Dennd3	38.64	2.26	3.539285714	8.506437768	12.1595092	Nlgn1_AB
Tor1aip1	36.06	10.445	3.950959488	5.173569102	3.238095238	Nlgn1_AB
Furin	35.6	7.905	10.86053412	16.48648649	4.110050533	Nlgn1_AB
Extl2	187.55	25.9	11.71845867	20.49456522	7.00929368	Nlgn1_B
Uqcc1	160.66	31.835	32.79107505	69.98268398	4.923404903	Nlgn1_B
Gpr107	88.04	13.62	7.50126369	8.664288031	6.090287278	Nlgn1_B
Slc39a13	52.33	8.76	18.13945578	27.30204778	5.464139344	Nlgn1_B
Pex14	46.87	13.14	12.97289973	21.18141593	3.3854314	Nlgn1_B
Secisbp2	45.87	7.47	9.565306122	14.10330993	5.53364817	Nlgn1_B
Mtnr1a	45.65	0.085	46.65	46.65	42.99539171	Nlgn1_B
Insl5	38.9	0.055	39.9	39.9	37.81990521	Nlgn1_B
Slit1	96.57	10.545	3.256675567	4.677372963	8.451277609	Nlgn2_
Gpr107	90.54	13.62	7.711878686	8.907557574	6.26128591	Nlgn2_
Nos1ap	80.68	25.465	3.845574388	6.369638679	3.08634045	Nlgn2_
P4htm	52.13	5.45	6.228604924	9.76056338	8.237209302	Nlgn2_
Lrig2	51.96	12.855	3.091652072	4.134270101	3.82244677	Nlgn2_
Fam76b	49.41	14.795	6.538261997	7.976265823	3.191516303	Nlgn2_
Lmbr1l	47.69	4.47	5.476940382	8.497382199	8.901279707	Nlgn2_
Slc9a8	46.23	4.62	3.243818681	5.713306452	8.403914591	Nlgn2_
Extl1	37.6	5.235	3.140764849	4.888138455	6.190858059	Nlgn2_
Clcn7	36.35	10.205	3.141295206	3.983291859	3.333333333	Nlgn2_
Vasn	35.71	1.195	3.349452555	5.784138655	16.72437358	Nlgn2_
Mdga2	633.89	126.325	3.905092877	4.401418866	4.986373454	Nlgn2_A
Suds3	195.41	54.805	6.955028329	13.9528771	3.519577099	Nlgn2_A
Osbpl5	107.72	33.765	3.379546161	4.212864893	3.127283187	Nlgn2_A
Shisa7	107.55	33.765	4.443307409	5.202076677	3.122393212	Nlgn2_A
Focad	100.57	14.73	3.335632184	5.631306598	6.457088366	Nlgn2_A
Gpc1	97.46	19.15	3.080725907	5.180287618	4.886352357	Nlgn2_A
Tfrc	92.35	17.78	5.692073171	7.120518688	4.970713525	Nlgn2_A
Def8	85.59	18.8	3.365332297	5.116604294	4.373232323	Nlgn2_A
Mllt10	74.24	19.535	4.00212766	6.788571429	3.663988313	Nlgn2_A
Syt3	64.93	19.77	3.466351209	7.552119129	3.174289841	Nlgn2_A
Tmtc3	64.56	3.21	3.49466951	7.244198895	15.57244656	Nlgn2_A
Cacnb4	63.43	16.99	3.583426029	5.605858469	3.58143413	Nlgn2_A
Fam76b	59.75	14.795	7.879377432	9.612341772	3.846153846	Nlgn2_A
Cntn5	55.91	12.315	3.914030261	4.476402727	4.274126925	Nlgn2_A
Igdcc4	48.59	10.9	6.122222222	8.609375	4.167226891	Nlgn2_A
Secisbp2	43.49	7.47	9.079591837	13.38716148	5.252656434	Nlgn2_A
Eda	39.53	2.82	20.1641791	27.69703872	10.60994764	Nlgn2_A
Adam17	36.94	8.685	6.012678288	7.414983713	3.917398038	Nlgn2_A
P4ha2	36.07	2.455	16.92694064	23.56144068	10.72937771	Nlgn2_A
Olfm1	1292.68	282.555	5.998145401	7.637512176	4.562360036	Nrn1
Mars	156.41	19.865	4.903738318	17.3215956	7.544212797	Nrp2
Golgb1	19773.64	53.425	6.791441426	8.996712898	363.3374368	Ocm
Tnc	425.39	18.48	3.846896427	5.270092389	21.8886037	Ocm
Ranbp2	206.57	32.71	11.43006608	15.34373152	6.157520024	Optc
Optc	121.92	1.19	35.52601156	50.58436214	56.12785388	Optc
Pcdh9	5560.68	80.47	100.3913357	133.6085842	68.2666012	Pcdh9
Lrig1	102.37	12.59	31.6116208	57.85634328	7.606328182	Pcdh9
Slc22a4	76.57	1.895	23.43504532	43.82485876	26.79447323	Pcdh9
Laptm5	69.52	4.17	43.26380368	50.97831325	13.64023211	Pcdh9
Mia	59.73	12.835	20.37919463	36.58433735	4.389591615	Pcdh9
Slc7a10	39.23	4.15	3.630866426	5.644995323	7.811650485	Pcdh9
Atp6v0a2	195.8	11.735	9.791044776	36.56482246	15.45347468	Pdgfb
Mettl17	115.76	9.575	3.226305609	14.49234588	11.04113475	Pdgfb
Tbc1d2b	87.64	7.23	9.185492228	21.9829154	10.77035237	Pdgfb
Scarb1	61.44	15.94	4.030987734	9.112372304	3.685950413	Pdgfb
Slc25a24	41.12	4.25	3.26006192	10.82467162	8.022857143	Pdgfb
Rcn3	39.86	7.245	40.86	40.86	4.955730746	Pdgfb
Ubqln4	129.52	27.3	14.8486917	23.71473995	4.612014134	Plxnd1
Celsr2	126.98	26.39	3.232634504	5.167516277	4.672508215	Plxnd1
Abca2	126.29	23.25	6.236648702	9.781192969	5.249072165	Plxnd1
Slc6a17	113.74	33.325	4.421579961	6.438381146	3.342753095	Plxnd1
Grm1	108.64	16.365	6.135422496	12.87421107	6.313849698	Plxnd1
Col2a1	60.41	1.215	4.827830189	12.21785625	27.72460497	Plxnd1
Parvb	60.26	16.31	6.821826281	11.34444444	3.538994801	Plxnd1
Igf1	39.84	11.245	4.838862559	7.113433486	3.335238873	Plxnd1
Slc43a2	38.6	8.86	4.987405542	10.69186635	4.016227181	Plxnd1
Gls	382.33	97.82	3.050290443	7.080783203	3.879073062	Psck9
Satb1	266.35	62.75	8.756960367	27.85218197	4.19372549	Psck9
Far1	258.76	51.185	3.985883075	12.81710526	4.977675577	Psck9
N4bp2l2	243.77	42.6	3.613374668	13.10643741	5.613990826	Psck9
Dennd1a	241.17	39.175	12.50232318	40.60227273	6.027878034	Psck9
Cnppd1	237.7	18.07	119.9497487	215.045045	12.51704248	Psck9
Sned1	215.32	2.18	216.32	216.32	68.02515723	Psck9
Evi5	196.09	45.23	4.643967955	9.682897538	4.263248973	Psck9
Sptlc2	172.28	35.19	4.46828262	24.57097841	4.788063001	Psck9
Crb3	160.61	1.215	161.61	161.61	72.96162528	Psck9
Col11a2	144.12	2.83	145.12	145.12	37.89033943	Psck9
Lrig2	138.27	12.855	14.613851	38.5078341	10.0519668	Psck9
Unc5c	134.89	14.44	16.59218559	45.61767997	8.801165803	Psck9
Taf1d	134.88	25.085	3.468981363	7.540045626	5.209124018	Psck9
Mknk1	128.36	19.79	129.36	129.36	6.222222222	Psck9
Slit2	119.7	14.32	5.975247525	17.36135528	7.878590078	Psck9
Sun1	114.32	22.21	5.429378531	24.63517683	4.96854804	Psck9
Grm7	103.57	16.945	9.584784601	31.36054648	5.82724993	Psck9
Slc26a9	100.65	0.06	99.65686275	101.424612	95.89622642	Psck9
Nfxl1	94.56	8.15	3.361238129	11.13464526	10.44371585	Psck9
Snap23	93.72	17.16	12.22193548	45.83225806	5.215859031	Psck9
Pigb	93.52	11.565	11.96455696	45.90825688	7.522483088	Psck9
Slit1	92.55	10.545	3.018715715	15.16753738	8.103074924	Psck9
Sgcb	91.3	22.03	12.64383562	38.60130112	4.007815892	Psck9
Slc39a14	88.61	12.755	8.518060837	42.55883905	6.514721919	Psck9
Trpv2	86.14	16.875	87.14	87.14	4.874965035	Psck9
Tctn3	82.78	5.065	27.55921053	68.29891304	13.81368508	Psck9
Zdhhc4	82.66	13.855	83.66	83.66	5.631773814	Psck9
Slc35d1	80.43	11.52	4.276785714	12.24715909	6.50399361	Psck9
Tmem259	79.21	19.64	61.7	77.62258065	3.886143411	Psck9
Emc1	78.19	17.05	6.610183639	23.52178218	4.387257618	Psck9
Alg6	76.99	4.645	13.85257549	40.8800233	13.81576616	Psck9
Col3a1	75.17	19.225	31.87029289	59.81937173	3.766131026	Psck9
Adamtsl3	74.17	2.42	75.17	75.17	21.97953216	Psck9
Cdon	70.15	5.445	4.127030162	16.11348767	11.03956555	Psck9
Synj2bp	68.22	21.98	6.617590822	23.28026906	3.012184508	Psck9
Snx14	66.83	15.805	4.056818182	10.86632253	4.036298721	Psck9
Cpd	65.06	18.44	13.37246964	24.78282618	3.398148148	Psck9
Dnajc1	63.75	7.335	5.264227642	11.95384615	7.768446311	Psck9
Tlr1	62.26	1.365	3.058994197	6.675342948	26.74841438	Psck9
Pcdh15	60.27	13.5	3.119653768	7.65662316	4.225517241	Psck9
Rnf170	60.24	9.24	3.844318895	11.34307471	5.98046875	Psck9
Cfap54	57.8	2.555	22.61538462	41.66929134	16.54008439	Psck9
Slc4a8	56.53	13.175	9.2048	24.95277108	4.058553792	Psck9
Ltbp4	55.64	5.035	56.64	56.64	9.385252693	Psck9
Map3k1	53.47	13.525	44.28455285	51.065625	3.750086059	Psck9
Galnt11	52.93	11.01	7.628005658	30.46892655	4.490424646	Psck9
Srebf1	52.33	7.93	6.52753978	29.68274583	5.972004479	Psck9
Tram1	51.41	14.765	7.159836066	29.92956853	3.324452902	Psck9
Prom1	45.34	5.27	46.34	46.34	7.390749601	Psck9
Nat14	44.74	11.845	6.274348422	20.99235084	3.560918645	Psck9
Tmem168	42.05	8.325	12.09269663	24.9003856	4.616621984	Psck9
Stx3	41.64	7.65	5.552083333	17.90760616	4.929479769	Psck9
Timmdc1	41.41	12.375	14.23154362	28.46308725	3.170841121	Psck9
Txndc11	40.29	10.54	6.986463621	18.94036697	3.577989601	Psck9
Gpr153	38.88	11.065	34.37931034	39.18340611	3.305428927	Psck9
Lbr	38.47	11.34	3.584922797	17.69073705	3.198541329	Psck9
Cntn4	7551.23	11.635	255.6611374	398.9255207	597.7229917	Ptprg
Cntn6	5274.86	21.535	192.7606869	270.6759015	234.1184824	Ptprg
Cntn3	1184.3	8.055	100.5343511	116.8605634	130.9000552	Ptprg
Mllt10	98.42	19.535	5.325120514	16.81285231	4.841490139	Pvrl2
Sun1	86.05	22.21	5.488650694	22.56480415	3.750538561	Pvrl2
Oprm1	60.07	6.9	5.34295713	9.56835096	7.730379747	Sdk2
Acer3	42.44	4.065	8.150093809	17.54265522	8.576505429	Sdk2
Tnc	368.06	18.48	7.315361744	24.53675113	18.94558522	Sema3a
Zdhhc18	94.16	15.3	6.344	32.14864865	5.83803681	Sema3a
Col11a2	66.13	2.83	10.52194357	24.73065903	17.52741514	Sema3a
Slc25a16	54.28	16.275	3.261356932	7.010286036	3.2	Sema3a
D2hgdh	49.89	5.62	8.789291883	25.1377607	7.687311178	Sema3a
Coq6	61.41	12.58	7.429761905	28.22562814	4.595729013	Sost
Tek	63.87	2.405	64.87	64.87	19.05139501	Sostdc1
Lrp1	17706.01	105.78	287.3115366	402.6935348	165.8270275	Sparc
Csmd2	717.05	10.685	14.45059368	33.2079149	61.45057766	Sparc
Xylt1	87.14	5.15	3.860709593	5.491100036	14.33170732	Sparc
Lrp2	73.85	0.26	25.2020202	46.12235915	59.4047619	Sparc
Ppfia1	193.75	27.02	4.115595943	6.647766062	6.950392577	Tigit
Srrm1	696.28	123.575	3.886300301	7.625268837	5.59727072	Unc5a
Flrt3	694.4	17.47	31.59472967	72.79134682	37.65024364	Unc5a
Rrbp1	369.37	21	3.561592461	10.51938462	16.835	Unc5a
Col4a1	318.18	9.43	37.24387398	60.69984152	30.6021093	Unc5a
Col4a2	298.15	20.34	18.90960809	30.16131743	14.01827554	Unc5a
Col3a1	264.06	19.225	6.582071021	13.28177718	13.10556242	Unc5a
Col1a1	201.94	7.05	5.055804684	14.60350204	25.20993789	Unc5a
Mars	198.41	19.865	24.497543	29.16061418	9.557153127	Unc5a
Fn1	164.77	21.18	4.499728556	9.371713936	7.473850316	Unc5a
Col1a2	113.67	11.53	7.599072233	10.92442045	9.151636073	Unc5a
Tmem198	110.36	13.665	14.35051546	31.10614525	7.593590181	Unc5a
Col5a2	102.94	7.655	11.93340987	27.35263158	12.00924321	Unc5a
Slit1	101.88	10.545	4.536155203	11.13419913	8.911216977	Unc5a
Ghrl	92.47	10.255	8.743685688	35.74378585	8.304753443	Unc5a
Leng8	75.35	12.01	4.301408451	12.36103616	5.868562644	Unc5a
Ttc8	68.74	10.745	24.38461538	46.9103139	5.937845892	Unc5a
Npc1	64.99	10.42	3.647871752	8.044290939	5.778458844	Unc5a
Il6st	62.86	17.79	6.64516129	9.331709693	3.398616285	Unc5a
Col11a2	58.78	2.83	4.605546995	11.56286267	15.60835509	Unc5a
Golt1b	54.95	10.735	5.095628415	8.449534357	4.767788666	Unc5a
Abcb9	47.9	8.04	16.03278689	24.26799007	5.409292035	Unc5a
Tbc1d2b	47.58	7.23	3.965714286	10.77560074	5.902794654	Unc5a
Grid2	42.73	11.585	4.805494505	7.498713918	3.474771553	Unc5a
Txndc11	41.18	10.54	3.129080119	8.026641294	3.655112652	Unc5a
Mcam	38.69	2.805	32.00806452	38.16346154	10.43101183	Unc5a
St3gal6	37.08	11.68	3.519408503	9.747440273	3.003154574	Unc5a
Ehbp1	478.97	51.405	5.235274869	10.1545134	9.158858888	Vegf-Fc
Dhx8	208.5	21.55	3.573865575	9.373135812	9.290465632	Vegf-Fc
Tceanc2	133.1	17.12	6.340425532	24.83333333	7.400662252	Vegf-Fc
Wdr45	53.66	16.395	3.89871612	8.977007299	3.142282265	Vegf-Fc
Adck5	46.2	3.615	10.12875536	32.25512528	10.22751896	Vegf-Fc
Hsd3b7	43.56	5.515	6.171745152	13.91533657	6.839600921	Vegf-Fc
Cstl1	39.24	0	40.24	40.24	40.24	Vegf-Fc
Nrm	35.39	3.615	3.529582929	14.6997307	7.885157096	Vegf-Fc
Scg3	1663.86	114.945	13.57850094	20.72415265	14.35904955	Vsig8
Tnr	906.63	28	22.39955577	29.33381043	31.29758621	Vsig8
Vangl2	877.38	21.205	29.52537815	42.19792739	39.55775726	Vsig8
Sema6a	649.38	64.71	10.38282248	11.55468135	9.897732461	Vsig8
Soga3	586.14	158.93	6.117953527	7.880771591	3.671231164	Vsig8
Chrna4	574.7	20.46	22.09132771	29.86438417	26.82665424	Vsig8
Sgce	358.93	28.7	13.63887836	16.54198674	12.11885522	Vsig8
Bmp7	204.26	5.895	34.43959732	56.19163082	29.76939811	Vsig8
Mxra7	193.28	13.07	27.47949081	48.81407035	13.80810235	Vsig8
Chst2	192.39	35.955	5.94497387	7.130524098	5.233121364	Vsig8
Extl1	160.57	5.235	4.969855429	8.596108535	25.91339214	Vsig8
Tspan18	155.26	13.98	14.36213235	16.5931432	10.43124166	Vsig8
P4ha3	151.11	4.415	33.57836645	57.4	28.09048938	Vsig8
Tmem132d	150.35	6.37	18.98996236	31.87274368	20.53595658	Vsig8
Elfn1	148.94	18.47	11.22305389	13.98880448	7.701078582	Vsig8
Rab9b	145	33.26	3.340961098	4.961165049	4.26152948	Vsig8
St6galnac5	143.51	35.795	4.862382234	5.879170057	3.927435793	Vsig8
Grik1	143.07	10.315	7.160536779	10.61009995	12.73265577	Vsig8
Cldn3	137.06	2.77	17.60969388	40.84615385	36.62068966	Vsig8
Mpv17l	133.29	33.915	3.228125	4.499688861	3.846197909	Vsig8
Timp3	111.89	26.325	3.948583421	5.003989362	4.131381519	Vsig8
Lingo4	105.24	1.49	35.65100671	58.6036249	42.66666667	Vsig8
Dcbld2	100.76	18.075	4.786453434	5.773383044	5.334731324	Vsig8
Inhba	89.65	18.575	11.33125	18.02186879	4.630906769	Vsig8
Slc9b2	83.19	2.555	13.96185738	25.69006103	23.68213783	Vsig8
Cgrrf1	75.91	4.235	6.288634505	9.936692506	14.69149952	Vsig8
Tlr1	73.95	1.365	11.58423493	21.14671503	31.69133192	Vsig8
Mrgpre	64.07	10.415	7.906439854	9.633883249	5.700394218	Vsig8
Chst11	62.37	12.605	4.718540581	5.438818048	4.65784638	Vsig8
Samd5	57.94	12.38	5.452358927	6.943453383	4.405082212	Vsig8
Tril	56.69	12.525	3.51125989	4.27197715	4.265434381	Vsig8
Fam173b	48.34	7.325	6.492105263	9.289402905	5.926726727	Vsig8
Pcdhgc5	42.61	4.755	6.548048048	10.12504146	7.577758471	Vsig8
Steap2	41.74	6.495	3.106104651	4.517288238	5.702468312	Vsig8
Kalrn	253.72	62.4	3.62487548	4.726790732	4.017665615	Wfdc1
Wfdc1	101.5	1.41	34.74576271	48.94270123	42.53112033	Wfdc1
Glipr1	70.16	4.94	4.273873874	9.118066996	11.97979798	Wfdc1
Ryr2	54.45	11.56	3.205202312	4.580481473	4.414808917	Wfdc1
